# Supplementary material for: Putative Mechanisms for Initial Reaction of Anaerobic Benzene Degradation Presumably Involving a Flavoprotein
Source: Environ Microbiol. 2026 Jul 28;28(8):e70394. doi: 10.1111/1462-2920.70394 (PMC13416013; doi:10.1111/1462-2920.70394)
Supplement: Supplementary file 2 — Table S2: Overall proteomic dataset generated in the present study. [file EMI-28-e70394-s002.xlsx]

## Sheet: Peptide count data
Table S2: Summary of the peptide counts of identified proteins in benzene or toulene, respectively, adapated cells. Proteins of the soluble fraction (SolP) were analyzed from the souble fraction of the membrane protein preparation (MemP) or directly for shotgun (SG) proteomics. Detailed, unfiltered identification data for each replicate is provided in the additional tabs.
		Soluble protein fraction																		Membrane protein-enriched fraction
		Benzene									Toluene									Benzene					Toluene
Accession	Protein	SolP Bz R1a	SolP Bz R2a	SolP Bz SG R3a	SolP Bz SG R4a	SolP Bz R1b	SolP Bz R2b	SolP Bz SG R3b	SolP Bz SG R4b		SolP Tol R1a	SolP Tol R2a	SolP Tol SG R3a	SolP Tol SG R4a	SolP Tol R1b	SolP Tol R2b	SolP Tol SG R3b	SolP Tol SG R4b		MemP Bz R1a	MemP Bz R2a	MemP Bz R1b	MemP Bz R2b		MemP Tol R1a	MemP Tol R2a	MemP Tol R1b	MemP Tol R2b
BzS1_00060	Extracellular matrix regulatory protein A	1	1	0	0	2	5	0	0		0	0	0	0	3	2	0	0		1	2	3	3		0	0	4	2
BzS1_00120	PurH1: phosphoribosylaminoimidazolecarboxamide formyltransferase	1	0	0	0	1	0	1	0		0	0	0	0	0	0	3	1		0	0	0	0		0	0	0	0
BzS1_00130	conserved uncharacterized protein, DUF147	0	0	0	0	0	0	0	0		0	0	0	0	0	0	0	0		1	0	0	4		0	0	0	0
BzS1_00200	MscS1: mechanosensitive ion channel	0	0	0	0	0	0	0	0		0	0	0	0	0	0	0	0		2	0	3	1		6	6	7	9
BzS1_00220	Outer membrane porin F	0	0	0	0	0	0	0	0		0	0	0	0	0	0	0	0		52	11	185	233		99	92	502	538
BzS1_00290	Glycosyltransferase involved in cell wall biogenesis	0	1	0	0	0	1	0	0		0	0	0	0	0	0	1	0		0	0	0	0		0	0	0	0
BzS1_00320	conserved hypothetical protein	0	0	0	0	0	0	0	0		0	0	0	0	0	0	0	0		4	6	15	14		0	1	6	11
BzS1_00390	Hcp: hydroxylamine reductase (hybrid cluster protein)	0	0	0	0	2	2	6	7		1	0	0	0	3	4	5	2		0	0	0	0		0	0	0	0
BzS1_00550	similar to curli production assembly/transport component CsgG	0	0	0	0	0	0	0	0		0	0	0	0	0	0	0	0		0	2	8	4		3	2	4	6
BzS1_00640	conserved uncharacterized protein	0	0	0	0	1	0	0	0		0	0	0	0	2	0	0	0		0	0	0	0		0	0	0	0
BzS1_00680	DnaA: chromosomal replication initiator protein	0	0	0	0	1	0	0	0		0	0	0	0	1	0	0	0		0	0	0	0		0	0	0	0
BzS1_00720	GpsA: glycerol-3-phosphate dehydrogenase	0	0	0	0	1	0	0	0		0	0	0	0	0	1	0	1		0	0	0	0		0	0	0	0
BzS1_00910	hypothetical protein	0	0	0	0	0	0	0	1		0	0	0	0	0	0	1	0		0	0	0	0		0	0	0	0
BzS1_00960	MOSC domain containing protein	1	1	0	0	0	0	0	0		1	0	0	0	0	1	0	0		0	0	0	0		0	0	0	0
BzS1_01200	MvhD3: methyl-viologen-reducing hydrogenase, delta subunit	2	1	0	0	0	0	0	0		0	1	0	0	1	0	0	0		0	0	0	0		0	0	0	0
BzS1_01560	TonB-dependent receptor	0	0	0	0	0	0	0	0		0	0	0	0	0	0	0	0		2	1	0	2		1	0	3	1
BzS1_01610	HisI: phosphoribosyl-AMP cyclohydrolase	3	1	0	0	1	0	0	0		3	3	0	0	1	8	0	0		0	0	0	0		0	0	0	0
BzS1_01620	HisG: ATP phosphoribosyltransferase	0	2	0	0	1	0	0	0		0	0	0	1	0	0	0	0		0	0	0	0		0	0	0	0
BzS1_01710	LpxA: acyl-[acyl-carrier-protein]--UDP-N-acetylglucosamine O-acyltransferase	0	1	0	0	0	0	0	0		0	2	0	0	1	2	0	0		0	0	0	0		0	0	0	0
BzS1_01720	FabZ: (3R)-hydroxymyristoyl-[acyl-carrier-protein] dehydratase	6	4	0	0	6	11	0	0		4	8	0	0	19	20	0	0		0	0	0	0		0	0	0	0
BzS1_01740	predicted outer membrane chaperone, Skp family	2	4	12	12	0	1	8	10		0	0	7	4	0	0	6	0		1	0	0	0		0	1	1	0
BzS1_01750	YaeT: outer membrane protein assembly complex protein	0	0	0	0	0	0	0	0		0	0	0	0	0	0	0	0		3	0	4	1		1	1	0	3
BzS1_01820	CspA1: major cold shock protein	0	0	8	7	14	7	1	2		1	1	7	4	19	13	1	0		0	0	0	0		0	0	0	0
BzS1_01840	hisHF HisHF: imidazole glycerol phosphate synthase	0	0	0	3	0	0	0	0		0	0	3	3	0	0	0	0		0	0	0	0		0	0	0	0
BzS1_01850	two component system response regulator, sigma54-specific	0	0	0	0	1	0	0	0		0	0	1	0	0	0	0	0		0	0	0	0		0	0	0	0
BzS1_01880	VacJ: surface lipoprotein	0	0	0	0	0	0	2	4		0	0	0	0	0	0	2	2		2	2	16	11		15	8	29	20
BzS1_01890	Ttg1: toluene tolerance protein	0	1	1	0	3	2	0	0		0	1	0	0	0	0	0	0		0	0	0	0		0	0	0	0
BzS1_01900	integral membrane protein	0	0	0	0	0	0	0	0		0	0	0	0	0	0	0	0		0	0	1	0		0	0	2	1
BzS1_01920	YbgF: Tol-Pal system, periplasmic component	0	0	0	0	0	0	0	0		0	0	0	0	0	0	0	0		0	0	3	1		0	0	3	2
BzS1_01930	Pal: predicted peptidoglycan-associated lipoprotein	2	0	0	0	0	0	0	0		2	0	0	0	1	1	0	0		6	11	58	46		7	7	48	47
BzS1_01970	TolQ: proton channel protein	0	0	0	0	0	0	0	0		0	0	0	0	0	0	0	0		2	3	1	0		0	2	3	0
BzS1_02750	DsrC: sulfite reductase, dissimilatory-type, gamma subunit	5	3	12	15	35	15	0	0		0	0	6	7	4	0	0	0		0	0	7	3		0	1	2	0
BzS1_02770	LeuB: 3-isopropylmalate dehydrogenase	2	3	0	0	9	7	10	14		0	11	0	0	8	15	27	9		0	0	0	0		0	0	0	0
BzS1_02780	IlvC: Ketol-acid reductoisomerase (Acetohydroxy-acid isomeroreductase)	15	4	2	0	13	8	16	21		3	3	4	9	6	3	36	32		0	0	0	0		0	0	0	0
BzS1_02800	IlvB: acetolactate synthase, large subunit	0	0	0	0	0	0	0	0		0	1	0	0	0	1	0	0		0	0	0	0		0	0	0	0
BzS1_02870	CapI: biosynthesis protein of type I capsular polysaccharide	1	0	0	0	0	0	0	0		0	1	0	0	0	0	0	0		0	0	0	0		0	0	0	0
BzS1_02880	GroL1: 60kDa chaperonin GroEL	36	57	213	232	105	93	52	78		0	1	137	120	0	0	50	23		4	3	7	7		4	5	7	5
BzS1_02890	GroS1: 10kDa chaperonin GroES	2	2	8	6	0	0	0	1		0	1	7	8	0	0	1	1		0	0	0	0		0	0	0	0
BzS1_02920	WrbA1: NADH-quinone oxidoreductase, Flavoprotein	6	3	0	0	7	5	7	13		5	6	0	0	7	11	9	8		0	0	0	0		0	0	0	0
BzS1_02940	RnfC1: precicted electron transport complex protein RnfC	0	0	0	0	0	0	0	0		0	0	0	0	0	0	0	0		6	0	14	18		7	2	10	6
BzS1_02950	RnfD1: electron transport complex protein RnfD	0	0	0	0	0	0	0	0		0	0	0	0	0	0	0	0		0	0	4	2		2	1	7	4
BzS1_02960	RnfG1: predicted electron transport complex protein RnfG	0	0	0	0	0	0	0	0		0	0	0	0	0	0	0	0		1	2	4	5		2	2	7	7
BzS1_02970	RnfE1: predicted electron transport complex protein RnfE	0	0	0	0	0	0	0	0		0	0	0	0	0	0	0	0		2	2	2	3		1	1	1	3
BzS1_02990	RnfB1: electron transport complex protein RnfB	1	1	0	0	2	2	0	0		1	0	0	0	5	5	0	0		4	8	5	6		0	0	2	4
BzS1_03000	hypothetical protein	1	0	0	0	4	0	0	1		0	0	0	0	0	1	0	0		0	0	0	0		0	0	0	0
BzS1_03110	HdrA4: heterodisulfide reductase-like protein, iron-sulfur subunit	34	29	0	0	30	26	0	0		0	28	0	1	43	3	10	5		0	0	0	0		0	0	0	0
BzS1_03130	Methyl-viologen-reducing hydrogenase, delta subunit, (selenocysteine-containing)	0	3	0	0	2	0	0	1		0	0	0	0	2	1	1	0		0	0	0	0		0	0	0	0
BzS1_03150	BamE-like predicted heterodisulfide reductase, iron-sulfur subunit A	5	3	0	0	6	10	0	0		5	9	0	0	7	6	0	0		0	0	0	0		0	0	0	0
BzS1_03170	MvhD4: methyl-viologen-reducing hydrogenase, delta subunit	3	0	0	0	0	0	0	0		0	0	0	2	0	0	0	0		0	0	0	0		0	0	0	0
BzS1_03180	methylene-tetrahydrofolate reductase family protein	0	0	0	0	0	3	4	5		0	1	0	0	3	0	9	5		0	1	1	1		0	0	0	0
BzS1_03190	MetF2: 5,10-methylenetetrahydrofolate reductase	14	29	2	1	29	19	4	15		8	18	0	1	10	22	5	5		2	0	0	0		2	1	0	0
BzS1_03280	DsrD: sulfite reductase, dissimilatory-type, delta subunit	3	0	9	3	28	29	1	3		2	1	3	4	10	6	0	3		2	3	5	5		0	2	11	10
BzS1_03290	DsrB: sulfite reductase, dissimilatory-type, subunit beta	56	58	5	7	248	232	121	129		3	27	4	2	117	129	172	122		3	2	16	26		1	0	3	9
BzS1_03300	DsrA: sulfite reductase, dissimilatory-type, subunit alpha	64	59	13	21	146	146	66	74		2	26	21	26	87	91	118	70		7	1	9	23		3	0	4	10
BzS1_03380	hypothetical protein	0	0	1	1	0	0	0	0		0	0	0	0	0	0	0	0		0	0	0	0		0	0	0	0
BzS1_03460	Carbonic anhydrase	0	0	0	0	0	0	0	0		1	2	0	0	2	2	0	0		0	0	0	0		0	0	0	0
BzS1_03530	universal stress protein	3	4	0	0	1	0	0	0		0	0	0	0	1	3	0	0		1	0	0	0		0	0	1	0
BzS1_03540	FtsH: cell division protease	0	0	0	0	0	0	0	0		0	0	0	0	0	0	0	0		0	0	0	0		2	1	0	1
BzS1_03740	hypothetical protein	0	0	1	3	0	0	0	0		0	0	0	0	0	0	0	0		0	0	0	0		0	0	0	0
BzS1_03770	CooS1: carbon monoxide dehydrogenase	0	0	0	0	0	0	0	0		0	0	0	0	2	2	0	0		0	0	0	0		0	0	0	0
BzS1_04240	UvrC: UvrABC system protein C (Excinuclease ABC subunit C)	0	0	0	0	0	0	0	0		0	0	0	0	0	0	0	0		0	0	0	0		1	1	0	0
BzS1_04270	Hypothetical protein	0	0	0	0	0	0	0	0		0	0	0	0	0	0	0	0		3	4	3	0		6	9	4	3
BzS1_04280	nitroreductase	4	4	0	0	0	0	1	3		0	5	0	0	0	0	0	0		0	0	0	0		0	0	0	0
BzS1_04310	Efp: elongation factor P	0	0	0	0	5	2	0	0		0	0	0	0	0	0	0	0		0	0	0	0		0	0	0	0
BzS1_04330	Hypothetical membrane protein	0	0	0	0	0	0	0	0		0	0	0	0	0	0	0	0		0	0	3	2		5	5	7	7
BzS1_04400	conserved uncharacterized protein	0	0	0	0	0	0	0	0		0	0	0	0	0	0	0	0		0	0	1	1		0	3	1	0
BzS1_04500	predicted signal peptidase I	0	0	0	0	0	0	0	0		0	0	0	0	0	0	0	0		1	0	0	2		1	2	0	1
BzS1_04530	PilO: type IV pilus assembly protein, PilO	0	0	0	0	0	0	0	0		0	0	0	0	0	0	0	0		1	0	3	2		1	1	5	4
BzS1_04550	hypothetical protein	0	0	0	0	0	0	0	0		0	0	0	0	0	0	0	0		21	0	25	50		28	30	87	77
BzS1_04560	hypothetical protein	0	0	0	0	0	0	0	0		0	0	0	0	1	2	0	0		0	0	0	0		0	0	0	0
BzS1_04570	putative type II secretion system protein	0	0	0	0	0	0	0	0		0	0	0	0	0	0	0	0		0	2	12	6		11	2	24	18
BzS1_04580	hypothetical protein	0	0	0	0	0	0	0	0		0	0	0	0	0	0	0	0		0	0	1	1		10	1	15	11
BzS1_04590	Por: pyruvate-ferredoxin oxidoreductase	5	3	0	0	20	18	0	0		2	3	0	0	1	11	0	0		0	0	0	0		0	0	0	0
BzS1_04890	Sensor histidine kinase RcsC	0	0	0	0	0	0	0	0		0	0	0	0	0	0	0	0		0	0	0	0		0	1	1	0
BzS1_04960	HupA: DNA-binding protein HU 1	3	2	0	0	11	12	5	5		2	2	0	0	2	2	5	3		3	3	6	7		4	6	40	35
BzS1_04980	hypothetical protein	0	0	0	0	0	0	0	0		0	0	0	0	0	0	0	0		1	1	0	0		0	0	0	0
BzS1_04990	conserved uncharacterized CCG domain protein	30	37	6	13	42	45	36	23		31	53	14	13	113	95	57	46		5	4	0	0		5	3	0	0
BzS1_05010	AcdA1: acyl-CoA dehydrogenase	130	133	23	45	245	217	11	28		64	122	27	26	228	235	19	11		7	2	0	0		4	0	0	0
BzS1_05030	histidine triad (HIT) family protein	1	0	0	0	1	0	0	0		0	1	0	0	0	0	0	0		0	0	0	0		0	0	0	0
BzS1_05140	LonA: ATP-dependent protease La	0	2	0	0	0	0	0	0		0	1	0	0	0	0	0	0		0	1	0	1		0	0	2	0
BzS1_05150	ClpX1: ATP-dependent Clp protease, ATP-binding subunit	0	0	0	0	0	0	0	0		0	0	0	0	0	0	0	0		0	0	0	1		0	1	0	0
BzS1_05160	ClpP: ATP-dependent Clp protease, proteolytic subunit	0	0	0	0	0	1	0	0		0	0	0	0	0	0	1	0		0	0	0	0		0	0	0	0
BzS1_05170	Tig: trigger factor	0	0	3	1	0	0	1	2		0	0	0	0	0	0	9	0		0	0	0	0		0	0	0	0
BzS1_05200	nitroreductase	0	0	0	0	0	0	0	0		0	0	0	0	2	1	0	0		0	0	0	0		0	0	0	0
BzS1_05270	conserved uncharacterized protein, DUF124	0	0	0	0	2	2	0	2		2	3	0	0	2	2	3	2		2	1	5	2		4	6	22	28
BzS1_05350	PpdK: pyruvate, phosphate dikinase	0	0	0	0	7	5	0	0		0	2	0	0	12	12	0	0		0	0	0	0		0	0	0	0
BzS1_05460	Asd: aspartate-semialdehyde dehydrogenase	6	4	0	0	15	5	1	0		0	0	0	0	12	17	2	0		0	0	0	0		0	0	0	0
BzS1_05580	hypothetical protein	0	1	0	0	0	0	0	0		0	0	0	0	0	1	0	0		0	0	0	0		0	0	0	0
BzS1_05590	RspU: 30S ribosomal protein S21	0	0	0	0	0	0	0	0		0	0	0	0	0	0	0	0		0	0	12	5		0	0	5	4
BzS1_05610	QrcB: quinone reductase complex, subunit beta	0	0	1	0	0	0	0	1		0	0	0	0	0	0	0	0		39	52	97	140		24	28	83	103
BzS1_05620	QrcC: quinone reductase complex, subunit gamma	0	0	0	0	0	0	2	6		0	0	0	0	0	0	0	0		0	0	21	15		11	8	17	7
BzS1_05630	QrcD: quinone reductase complex, subunit delta	0	0	0	0	0	0	0	0		0	0	0	0	0	0	0	0		0	0	3	2		1	0	4	1
BzS1_05660	CspA3: major cold shock protein	0	0	0	0	7	3	1	5		0	0	0	0	4	5	3	1		0	0	0	0		0	0	0	0
BzS1_05730	SerA: D-3-phosphoglycerate dehydrogenase	2	1	0	1	1	0	0	0		0	0	0	1	0	0	2	0		2	0	0	0		0	2	3	3
BzS1_05750	DegP2: serine protease, do-like	2	3	0	0	2	0	3	3		4	11	0	0	3	8	3	2		1	0	2	1		1	0	2	1
BzS1_05800	HppA: membrane-bound proton-translocating pyrophosphatase (H(+)-PPase)	8	9	0	0	0	1	0	0		27	17	0	0	8	11	0	0		169	147	539	537		211	219	670	650
BzS1_05830	Rho: transcription termination factor rho	0	0	23	15	1	2	3	7		0	0	9	5	0	0	5	4		0	0	0	0		0	0	0	0
BzS1_05890	conserved uncharacterized protein, DUF296	1	0	0	0	3	2	0	1		1	1	0	0	0	1	0	0		0	0	0	0		0	0	0	0
BzS1_06860	BhsD: 2-[hydroxy(Phenyl)methyl]-succinyl-CoA DH, subunit	0	0	0	0	0	1	0	0		0	0	0	0	0	1	0	0		0	0	0	0		0	0	0	0
BzS1_07170	RplM: 50S ribosomal protein L13	0	0	0	0	0	0	0	0		0	0	0	0	0	0	0	0		0	1	6	3		0	0	0	5
BzS1_07180	RpsI: 30S ribosomal protein S9	1	0	0	0	1	0	0	0		0	1	0	0	1	2	0	0		12	16	42	37		2	5	17	18
BzS1_07210	FtsA: cell division protein FtsA	0	0	0	0	0	0	0	0		0	0	0	0	0	0	0	0		2	1	0	0		0	0	0	0
BzS1_07660	HdrA5: heterodisulfide reductase-like protein, iron-sulfur subunit	3	3	0	0	0	0	0	0		21	0	0	0	2	59	0	0		0	0	0	0		0	0	0	0
BzS1_07680	MvhD5: methyl-viologen-reducing hydrogenase, delta subunit	0	0	0	0	0	0	0	0		0	0	0	0	2	1	0	0		0	0	0	0		0	0	0	0
BzS1_07710	two component system response regulator	0	0	2	1	0	0	0	0		0	0	6	9	0	0	0	0		0	0	0	0		0	0	0	0
BzS1_07730	BamF: Methyl-viologen-reducing hydrogenase, delta subunit	0	7	0	2	10	3	1	1		0	3	0	0	6	9	7	2		0	0	0	0		0	0	0	0
BzS1_07740	BamE: predicted heterodisulfide reductase, iron-sulfur subunit A	13	8	0	0	27	28	3	1		4	13	0	0	25	15	7	3		0	0	0	0		0	0	0	0
BzS1_07760	BamD: putative heterodisulfide reductase, subunit B	13	11	0	1	8	3	0	0		5	10	1	8	7	9	2	2		4	0	3	0		0	0	0	0
BzS1_07810	GCN5-related N-acetyltransferase	6	2	0	0	2	0	0	0		2	3	0	0	0	0	0	0		2	2	1	0		0	1	0	0
BzS1_07840	beta-lactamase-like:RNA-metabolising metallo-beta-lactamase	0	0	0	0	0	1	1	0		0	0	0	0	0	0	0	0		0	0	0	0		0	0	0	0
BzS1_07860	hypothetical protein	0	0	0	0	0	0	0	0		0	0	0	0	0	0	0	0		0	0	0	0		0	0	1	2
BzS1_07920	GlyS: glycyl-tRNA synthetase, subunit beta	1	2	0	0	0	0	0	0		0	0	0	0	0	0	0	0		1	3	0	2		2	0	0	0
BzS1_08070	Sat1: sulfate adenylyltransferase (ATP sulfurylase)	88	122	71	96	555	569	260	299		25	48	60	75	142	176	224	140		26	16	67	61		34	24	58	73
BzS1_08130	BepF: efflux system periplasmic linker	0	0	0	0	1	4	0	0		0	0	0	0	3	1	0	0		0	0	0	0		0	0	0	0
BzS1_08140	BepG: efflux system membrane transporter	0	0	0	0	0	0	0	0		0	0	0	0	0	0	0	0		1	2	6	8		5	1	7	11
BzS1_08150	RND efflux system, outer membrane lipoprotein, NodT family	0	0	0	0	0	0	0	0		0	0	0	0	0	0	0	0		9	1	23	26		13	10	49	41
BzS1_08160	efflux transporter, RND family, MFP subunit related to MacA	0	0	0	0	0	0	0	0		0	0	0	0	0	0	0	0		5	0	12	12		5	1	13	12
BzS1_08180	uncharacterized ABC transporter, permease protein	0	0	0	0	0	0	0	0		0	0	0	0	0	0	0	0		0	0	0	0		3	0	0	3
BzS1_08360	rhodanese-like protein	0	5	1	2	7	4	15	26		4	6	0	0	9	7	13	11		0	0	0	0		0	0	0	0
BzS1_08370	TrxA1: Thioredoxin	2	5	0	1	0	0	0	0		2	3	2	12	0	0	0	0		0	0	0	0		0	0	0	0
BzS1_08380	TrxB: thioredoxin reductase	1	2	0	0	1	2	0	4		0	0	0	0	6	2	1	0		0	0	0	0		0	0	0	0
BzS1_08410	RecA: recombinase A	0	0	0	0	0	0	0	0		0	0	0	0	0	0	0	0		1	1	0	0		0	0	0	0
BzS1_08530	predicted antibiotic biosynthesis monooxygenase	3	3	0	0	1	0	0	0		5	10	0	2	5	10	5	0		0	0	0	0		0	0	0	0
BzS1_08540	PycB1: pyruvate carboxylase, subunit B	0	0	0	0	0	0	0	0		0	0	1	2	0	0	0	0		0	0	0	0		0	0	0	0
BzS1_08550	carboxyl transferase	0	2	0	0	0	0	0	0		48	71	0	4	76	111	50	27		0	0	0	0		13	23	22	30
BzS1_08560	Elb: predicted enhancing lycopene biosynthesis protein	0	0	0	0	0	0	0	0		0	0	10	15	0	0	7	0		0	0	0	0		0	0	0	0
BzS1_08570	Eqo1: ETF:quinone oxidoreductase	0	0	0	0	0	0	0	0		0	1	0	0	1	2	0	0		3	0	0	0		64	51	118	119
BzS1_08580	EtfA1: electron transfer flavoprotein, subunit alpha	0	0	0	0	0	0	0	0		0	2	1	0	32	35	22	5		0	0	0	0		0	0	0	0
BzS1_08590	EtfB1: electron transfer flavoprotein, subunit beta	0	0	0	0	0	0	0	0		0	12	3	6	7	16	18	16		0	0	0	0		1	0	2	0
BzS1_08600	BbsH: putative E-phenylitaconyl-CoA hydratase	0	4	1	0	0	0	0	0		18	41	45	96	37	31	35	15		0	0	0	0		8	10	0	1
BzS1_08610	BbsG: benzylsuccinyl-CoA dehydrogenase	2	2	0	0	0	0	0	0		49	78	0	2	343	362	29	11		0	0	0	0		0	4	18	26
BzS1_08620	BbsF: benzylsuccinate CoA-transferase, subunit	0	0	0	0	0	0	0	0		3	14	2	2	37	54	5	0		0	0	0	0		0	0	0	0
BzS1_08630	BbsE: benzylsuccinate CoA-transferase, subunit	0	0	0	0	0	0	0	0		7	30	0	0	50	59	30	7		0	0	0	0		0	0	0	0
BzS1_08640	BbsD: 2-[hydroxy(Phenyl)methyl]-succinyl-CoA DH, subunit	0	0	0	0	0	0	0	0		30	55	5	15	169	156	96	63		0	0	0	0		16	21	105	131
BzS1_08650	BbsC: 2-[hydroxy(Phenyl)methyl]-succinyl-CoA DH, subunit	0	5	3	0	0	0	0	0		48	90	63	63	145	179	141	90		0	0	0	0		4	9	13	10
BzS1_08660	BbsB: benzylsuccinyl-CoA thiolase, subunit B	0	0	0	0	0	0	0	0		22	31	48	40	201	171	366	262		0	0	0	0		5	4	23	34
BzS1_08670	BbsA: benzylsuccinyl-CoA thiolase, subunit A	0	0	0	0	0	0	0	0		7	10	28	37	11	17	43	18		0	0	0	0		2	1	3	3
BzS1_08680	hypothetical protein	0	0	0	0	0	0	0	0		0	0	0	0	0	0	0	0		0	2	0	0		0	16	43	50
BzS1_08690	OadB1: oxaloacetate decarboxylase, beta chain	0	0	0	0	0	0	0	0		0	0	0	0	0	0	0	0		0	0	0	0		37	22	134	127
BzS1_08700	transcriptional regulator, TetR family	0	0	0	0	0	0	0	0		6	17	0	1	5	9	15	19		0	0	0	0		26	31	28	27
BzS1_08710	FrdB: fumarate reducatse, iron-sulfur subunit	0	0	0	0	0	0	0	0		2	1	0	0	2	0	4	1		0	0	0	0		15	15	48	50
BzS1_08720	FrdA: fumarate reductase, flavoprotein subunit	0	0	0	0	0	0	0	0		0	1	0	0	13	10	1	3		0	0	0	0		48	41	153	178
BzS1_08730	Fumarate reductase cytochrome b subunit	0	0	0	0	0	0	0	0		0	0	0	0	0	0	0	0		0	0	0	0		0	0	2	1
BzS1_08750	BssD: benzylsuccinate synthase activating enzyme	0	0	0	0	0	0	0	0		0	4	0	0	1	7	3	0		0	0	0	0		0	0	0	0
BzS1_08770	BssA: benzylsuccinate synthase, subunit alpha	0	4	0	0	0	0	0	0		46	93	14	13	163	206	137	71		0	0	0	0		9	10	22	19
BzS1_08780	BssB: benzylsuccinate synthase, subunit beta	0	0	0	0	0	0	0	0		0	0	0	0	2	2	4	2		0	0	0	0		0	0	0	0
BzS1_08790	BssE: chaperone associated with benzylsuccinate synthase	0	0	0	0	0	0	0	0		2	9	0	1	8	6	6	2		0	0	0	0		1	3	0	0
BzS1_08800	ThlA: acetyl-CoA acetyltransferase	0	0	0	0	0	0	0	0		0	0	4	1	5	6	13	9		0	0	0	0		0	0	2	3
BzS1_08810	KorC: 2-oxoglutarate synthase, subunit gamma	0	0	0	0	0	0	0	0		3	6	0	0	0	3	2	0		0	0	0	0		0	0	0	0
BzS1_08850	hypothetical protein	8	6	1	0	36	30	43	41		2	6	0	0	35	27	38	24		0	0	0	0		0	0	0	0
BzS1_08860	universal stress protein	33	38	28	17	83	77	42	51		18	29	5	16	36	35	39	24		24	16	42	53		7	17	42	29
BzS1_08980	HesB-like protein	0	0	1	0	2	0	0	0		0	0	1	0	1	2	0	0		0	0	0	0		0	0	0	0
BzS1_09090	AcsA: acetyl-coenzyme A synthetase (acetate--CoA ligase)	4	6	0	0	6	1	1	3		19	26	0	0	26	32	11	10		0	0	0	0		0	0	0	0
BzS1_09130	Conserved hypothetical protein	0	0	0	0	0	0	0	0		0	0	0	0	0	0	0	0		1	0	9	10		1	1	11	6
BzS1_09150	sodium/sulfate symporter	0	0	0	0	0	0	0	0		0	0	0	0	0	0	0	0		4	0	0	0		3	2	2	0
BzS1_09180	two component system response regulator	0	2	0	0	2	3	0	0		0	0	0	0	1	0	2	2		0	0	0	0		0	0	0	0
BzS1_09190	two component system sensor histidine kinase	0	0	0	0	0	0	0	0		0	0	0	0	0	0	0	0		0	0	0	0		0	1	1	0
BzS1_09260	Conserved hypothetical protein	0	0	0	0	0	0	0	0		0	0	0	0	0	0	0	0		11	20	26	29		11	17	20	16
BzS1_09270	Conserved hypothetical protein	0	0	0	0	0	0	0	0		0	0	0	0	0	0	0	0		1	0	4	5		1	1	4	0
BzS1_09300	two component system response regulator	6	1	0	0	0	0	0	0		0	0	0	0	0	0	2	0		0	0	0	0		0	0	0	0
BzS1_09430	Putative rhodanese-like protein	5	5	16	18	0	0	4	7		0	1	0	0	0	0	0	0		5	5	1	5		1	0	0	0
BzS1_09440	alkaline phosphatase family protein	0	0	0	0	0	0	2	8		0	0	0	0	0	0	0	0		0	0	0	0		0	0	0	0
BzS1_09490	hypothetical protein	0	0	0	0	0	0	0	0		0	0	0	0	0	0	0	0		2	1	4	4		0	1	2	3
BzS1_09540	peptidase M48	0	0	0	0	0	0	0	0		0	0	0	0	0	0	0	0		0	0	0	2		0	0	1	0
BzS1_09560	Conserved hypothetical protein	1	1	0	0	1	0	0	0		0	0	0	3	0	0	2	0		0	0	0	0		0	0	0	0
BzS1_09570	SodA1: superoxid dismutase, Mn-type	0	4	0	0	7	6	0	0		4	10	0	0	4	3	0	0		0	0	0	0		0	0	0	0
BzS1_09840	GCN5-related N-acetyltransferase	5	4	2	1	4	2	0	2		1	1	0	4	6	2	5	4		0	0	0	0		0	0	0	0
BzS1_10160	RmlB: dTDP-glucose 4,6-dehydratase	3	3	0	0	0	0	0	0		0	0	0	0	0	0	0	0		0	0	0	0		0	0	0	0
BzS1_10190	Uridylate kinase	0	4	0	0	5	4	0	0		0	2	0	1	5	3	0	0		0	0	0	0		0	0	0	0
BzS1_10230	LemA family protein	0	0	0	0	0	0	0	0		0	0	0	0	0	0	0	0		16	22	31	42		19	12	58	60
BzS1_10300	hypothetical protein	0	0	0	0	0	0	0	0		0	0	0	0	0	0	0	0		0	0	0	0		0	2	4	3
BzS1_10310	Histidine triad (HIT) family protein	0	0	0	0	1	1	1	0		0	0	0	0	1	2	0	1		0	0	0	0		0	0	0	0
BzS1_10350	nucleoid-associated protein	0	0	6	20	0	0	0	0		0	0	20	15	0	0	0	0		0	0	0	0		0	0	0	0
BzS1_10380	predicted cobyrinic acid ac-diamide synthase	0	0	0	0	0	0	0	0		0	0	0	0	0	0	0	0		1	2	1	2		0	1	0	0
BzS1_10390	SerC: phosphoserine aminotransferase	5	3	0	2	0	3	0	0		1	0	2	1	0	0	1	3		0	0	0	0		0	0	0	0
BzS1_10440	KefB: glutathione-regulated potassium-efflux system protein	0	0	0	0	0	0	0	0		0	0	0	0	0	0	0	0		0	0	0	0		0	0	3	3
BzS1_10870	WrbA2: NADH-quinone oxidoreductase, Flavoprotein	5	6	0	0	7	2	12	17		8	13	0	0	20	35	19	24		0	0	0	0		0	0	0	0
BzS1_10890	Rbr1: rubrerythrin	1	0	2	1	0	0	0	1		0	0	0	1	0	0	0	0		0	0	0	0		0	0	0	0
BzS1_11060	conserved hypothetical protein	1	0	0	0	1	0	0	0		0	0	0	0	0	0	0	0		0	0	0	0		0	0	0	0
BzS1_11200	ValS: valyl-tRNA synthetase	0	0	0	0	1	1	0	0		0	1	0	0	0	0	1	0		0	0	0	0		0	0	0	0
BzS1_11210	NadC: nicotinate-nucleotide pyrophosphorylase (carboxylating)	0	0	1	1	0	0	0	0		0	0	0	0	0	0	1	0		0	0	0	0		0	0	0	0
BzS1_11270	FabG1: beta-ketoacly-acyl-carrier-protein reductase	0	4	0	0	6	3	0	0		1	1	0	0	2	3	1	0		0	0	0	0		0	0	0	0
BzS1_11280	AcpP: acyl carrier protein	2	4	46	36	0	2	5	12		1	3	5	2	0	0	0	0		0	0	0	0		0	0	0	0
BzS1_11300	RpiB: ribose-5-phosphate isomerase B	2	6	0	0	0	0	0	0		2	4	0	0	0	1	0	0		0	0	0	0		0	0	0	0
BzS1_11360	RibBA: fusion protein: 3,4-dihydroxy-2-butanone 4-phosphate synthase and GTP cyclohydrolase-2	0	0	0	0	0	1	0	0		1	3	0	0	1	4	0	0		0	0	0	0		0	0	0	0
BzS1_11370	RibH: 6,7-dimethyl-8-ribityllumazine synthase	9	6	0	2	7	3	4	8		1	0	3	0	4	4	13	12		2	3	2	2		0	3	3	2
BzS1_11400	LeuS: leucyl-tRNA synthetase	2	2	0	0	0	0	0	0		1	1	0	0	1	0	0	0		0	0	0	0		0	0	0	0
BzS1_11410	hypothetical protein	0	0	0	0	0	0	0	0		0	0	0	0	0	0	0	0		4	4	3	4		2	3	8	5
BzS1_11430	RpsT: 30S ribosomal protein S20	0	0	0	0	0	0	0	0		0	0	0	0	0	0	0	0		3	3	14	17		1	3	8	7
BzS1_11440	MltD: membrane-bound lytic murein transglycosylase D	0	0	0	0	0	0	0	0		0	0	0	0	0	0	0	0		0	2	2	2		0	0	2	2
BzS1_11580	Putative lipoprotein/NMB1164	0	0	0	0	0	0	0	0		0	0	0	0	0	0	0	0		12	8	22	31		13	17	33	32
BzS1_11590	hypothetical protein	0	0	0	0	0	0	0	0		0	0	0	0	0	0	0	0		1	0	0	1		0	0	2	1
BzS1_11640	DeaD1: cold-shock DEAD box protein	0	0	0	0	0	0	0	0		0	0	0	0	0	0	0	0		0	0	0	0		0	0	3	1
BzS1_11810	Sensor histidine kinase RcsC	0	8	0	0	0	0	0	0		5	6	0	0	0	0	0	1		14	6	1	0		6	11	0	3
BzS1_11920	trimethylamine:corrinoid methyltransferase-like protein	0	0	0	0	0	0	2	2		1	2	1	0	7	0	19	24		0	0	0	0		0	0	0	0
BzS1_11970	nitrilase/cyanide hydratase and apolipoprotein N-acyltransferase	0	0	0	0	0	0	0	0		0	0	0	0	1	0	3	2		0	0	0	0		0	0	0	0
BzS1_11980	AsrB2: predicted anaerobic sulfite reductase, subunit B	1	0	0	0	3	2	0	2		0	2	0	0	10	8	1	1		0	0	0	0		0	0	0	0
BzS1_11990	AsrA2: predicted anaerobic sulfite reductase, subunit A	9	10	0	0	0	0	0	0		3	8	0	0	0	1	0	0		0	0	0	0		0	0	0	0
BzS1_12000	4Fe-4S ferredoxin iron-sulfur binding domain protein	0	0	0	0	1	0	2	1		0	0	0	0	0	0	0	1		0	0	0	0		0	0	0	0
BzS1_12030	HdrA6: heterodisulfide reductase-like protein, iron-sulfur subunit	0	1	0	0	0	0	0	0		1	0	0	0	2	0	0	0		0	0	0	0		0	0	0	0
BzS1_12160	uncharacterized protein, DUF2320	0	0	0	0	0	0	0	0		0	0	0	0	0	0	0	0		0	0	10	13		2	0	17	15
BzS1_12280	hypothetical protein	0	0	0	0	0	0	0	0		0	0	0	0	0	0	0	0		0	0	0	1		0	0	2	2
BzS1_12330	2,3,4,5-tetrahydropyridine-2,6-dicarboxylate N-acetyltransferase	0	0	0	0	0	0	0	0		0	0	0	0	0	0	0	0		2	0	0	0		1	2	1	2
BzS1_12400	NAD-dependent epimerase/dehydratase	0	0	0	0	0	0	0	0		0	0	0	0	0	0	0	0		1	0	1	0		1	2	0	0
BzS1_12470	hypothetical protein	0	1	0	0	0	0	0	1		0	0	0	0	1	0	1	0		0	0	0	0		0	0	0	0
BzS1_12560	Fructose-bisphosphate aldolase	3	1	0	0	2	2	0	0		0	0	0	0	4	0	0	0		0	0	0	0		0	0	0	0
BzS1_12630	RpsB: 30S ribosomal protein S2	0	0	1	0	2	0	0	1		0	0	0	0	0	2	3	0		0	3	0	2		0	1	4	3
BzS1_12640	Tsf: elongation factor Ts (EF-Ts)	0	0	0	0	0	0	0	3		0	0	0	0	0	0	3	0		0	0	0	0		0	0	0	0
BzS1_12650	Frr: ribosome-recycling factor	0	0	0	0	0	0	1	1		0	0	0	0	0	0	0	0		0	0	0	0		0	0	0	0
BzS1_12690	Putative zinc metalloprotease	0	0	0	0	0	0	0	0		0	0	0	0	0	0	0	0		0	0	0	2		5	2	1	6
BzS1_12710	Psd: phosphatidylserine decarboxylase proenzyme, subunit alpha + beta	0	0	0	0	0	0	0	0		0	0	0	0	0	0	0	0		2	2	0	0		0	1	2	0
BzS1_12740	CoaD: phosphopantetheine adenylyltransferase	0	0	0	0	1	1	0	0		0	0	0	0	2	2	0	0		0	0	0	0		0	0	0	0
BzS1_12750	IhfA1: integration host factor, subunit alpha	0	0	0	0	0	0	0	0		0	0	0	0	2	0	1	3		2	4	17	15		0	7	21	20
BzS1_12780	conserved uncharacterized protein	2	0	0	0	0	0	0	0		0	2	0	0	0	0	0	0		0	0	0	0		0	0	0	0
BzS1_12790	peptidase, M23 family	0	0	0	0	0	0	0	0		0	0	0	0	0	0	0	0		0	0	0	0		0	0	4	2
BzS1_12840	HflK: membranecomplex HflKC protein K	0	0	0	0	0	0	0	0		0	0	0	0	0	0	0	0		11	0	25	32		11	11	41	53
BzS1_12850	HflC: membranecomplex HflKC protein C	0	0	0	0	0	0	0	0		0	0	0	0	0	0	0	0		13	11	58	67		25	38	84	101
BzS1_12870	QueD: queuosine biosynthesis protein	1	0	0	0	2	0	0	0		1	0	0	0	4	3	0	0		0	0	0	0		0	0	0	0
BzS1_12960	peptidase M29 aminopeptidase II	0	0	0	0	0	3	0	1		0	0	0	0	0	0	0	0		0	0	0	0		0	0	2	1
BzS1_12970	Flavoprotein subunit of putative benzene dehydrogenase	445	515	155	232	1356	1264	585	701		210	331	195	227	863	914	1002	764		149	68	279	296		131	122	112	83
BzS1_12980	heterodisulfide reductase subunit B-like subunit of putative benzene dehydrogenase	396	448	122	92	1480	1415	841	998		127	233	104	167	570	606	1288	1026		79	41	58	89		58	59	12	14
BzS1_12990	Flavoprotein subunit of putative benzene dehydrogenase	433	446	44	61	1513	1237	433	501		212	361	80	112	1117	1343	1150	778		97	29	51	65		110	70	33	23
BzS1_13040	3-hydroxybutyryl-CoA dehydrogenase	54	59	13	27	130	137	37	56		5	20	9	13	110	134	40	20		2	0	2	0		2	2	0	0
BzS1_13050	3-hydroxybutyryl-CoA dehydrogenase (crotonase)	12	66	26	33	153	132	17	35		6	43	33	20	82	89	41	16		0	0	0	0		2	3	0	1
BzS1_13070	transcriptional regulator, TetR family	1	0	0	0	1	0	0	0		1	1	0	0	0	0	0	1		0	0	0	0		0	0	0	0
BzS1_13090	conserved uncharacterized protein	0	0	0	0	0	0	0	0		0	0	0	0	0	0	0	0		2	0	2	2		21	9	54	49
BzS1_13100	hypothetical protein	0	0	0	0	0	0	0	0		0	0	0	0	0	0	0	0		11	20	12	26		91	49	202	195
BzS1_13120	hypothetical protein	0	0	0	0	0	1	3	0		1	1	0	0	15	15	27	7		0	0	0	0		0	0	0	0
BzS1_13130	hypothetical protein	0	0	0	0	0	0	0	0		0	0	0	0	0	0	0	0		11	0	15	19		24	30	79	75
BzS1_13200	hypothetical protein	8	12	3	5	72	70	34	37		0	2	0	3	3	3	22	20		4	8	21	17		7	7	22	24
BzS1_13230	hypothetical protein	0	0	0	0	0	0	0	0		0	0	0	0	0	0	0	0		3	4	15	17		4	3	9	14
BzS1_13290	RpmI: 50S ribosomal protein L35	0	0	0	0	0	0	0	0		0	0	0	0	0	0	0	0		2	1	8	8		0	0	10	4
BzS1_13390	DNA-directed RNA polymerase subunit omega	0	0	0	0	0	0	0	0		0	0	0	0	0	0	0	0		0	0	0	0		0	0	1	2
BzS1_13410	uncharacterized protein	0	0	0	0	0	0	0	0		0	0	0	0	0	0	0	0		59	16	189	214		140	122	471	464
BzS1_13420	hypothetical protein	17	11	17	25	55	48	88	95		1	6	14	23	29	46	65	32		0	0	0	1		0	0	1	0
BzS1_13430	universal stress protein	6	6	1	1	4	4	0	5		9	9	2	2	14	21	18	15		1	1	2	3		0	5	4	4
BzS1_13440	Ycf48-like protein	0	0	0	0	0	0	0	0		0	0	0	0	0	0	0	0		16	2	25	23		27	36	58	50
BzS1_13450	predicted efflux transporter, RND family	0	0	0	0	0	0	0	0		0	0	0	0	0	0	0	0		31	43	71	67		89	60	174	163
BzS1_13560	RNA-binding S1 domain protein	0	0	0	0	0	0	0	0		0	0	0	0	0	0	0	0		0	0	0	1		0	0	0	1
BzS1_13580	GlnB2: nitrogen regulatory protein PII	0	0	11	0	4	0	0	0		0	0	10	3	0	0	0	0		0	0	0	0		0	0	0	0
BzS1_13680	FusA2: elongation factor G (EF-G)	4	7	0	1	11	6	0	0		1	3	0	0	0	1	5	1		2	7	8	11		0	0	1	0
BzS1_13720	predicted R-phenyllactate dehydratase subunit alpha	4	2	0	0	0	1	3	2		0	1	0	0	5	7	6	7		0	0	0	0		0	0	0	0
BzS1_13780	Methyl-accepting chemotaxis protein III	0	0	0	0	0	0	0	0		0	0	0	0	0	0	0	0		1	5	3	6		0	0	0	0
BzS1_13790	CheW: chemotaxis protein CheW	2	2	0	0	0	0	0	0		1	2	0	0	0	0	0	0		0	0	0	0		0	0	0	0
BzS1_13800	hypothetical protein	0	0	0	0	0	0	0	0		0	0	0	0	0	0	0	0		3	0	8	10		0	1	3	1
BzS1_13880	Protein-glutamate methylesterase/protein-glutamine glutaminase	0	0	0	0	1	0	0	0		0	0	0	0	0	1	0	0		0	0	0	0		0	0	0	0
BzS1_13970	CBS domain protein	0	0	0	0	6	4	1	4		0	0	0	0	0	0	0	0		0	0	0	0		0	0	0	0
BzS1_13980	sodium/sulfate symporter	0	0	0	0	0	0	0	0		0	0	0	0	0	0	0	0		13	7	30	35		12	18	35	39
BzS1_13990	EriC: chloride channel protein, voltage-gated	0	0	0	0	0	0	0	0		0	0	0	0	0	0	0	0		1	1	0	0		0	0	0	0
BzS1_14060	RpsP: 30S ribosomal protein S16	3	1	0	0	0	0	0	0		1	2	0	0	0	2	0	0		1	0	0	0		0	2	0	2
BzS1_14070	conserved uncharacterized protein, UPF0109	1	1	0	0	0	1	0	0		0	0	0	0	0	0	0	0		0	0	0	0		0	0	0	0
BzS1_14110	RplS: 50S ribosomal protein L19	0	0	0	0	0	0	0	2		1	0	0	1	2	3	0	0		13	12	42	48		0	7	24	26
BzS1_14190	SurA1: predicted chaperone (peptidyl-prolyl cis-trans isomerase)	2	1	0	0	5	8	1	4		0	0	0	0	10	6	2	1		0	0	0	0		0	0	1	2
BzS1_14200	PurM: phosphoribosylformylglycinamidine cyclo-ligase	2	3	0	0	2	0	0	0		0	0	1	0	0	0	0	0		0	0	0	0		0	0	0	0
BzS1_14350	AAA ATPase chaperone	1	2	0	0	5	2	0	0		0	1	0	0	0	0	0	0		0	1	0	1		0	0	1	0
BzS1_14370	conserved uncharacterized protein, DUF39	0	0	0	0	0	0	1	0		0	2	0	0	8	11	0	1		0	0	0	0		0	0	0	0
BzS1_14440	ribosomal protein S30Ae/sigma54 modulation protein	0	0	0	1	1	0	3	4		0	0	0	0	0	0	2	0		0	0	0	0		0	0	0	0
BzS1_14490	Gap: glyceraldehyde-3-phosphate dehydrogenase (phosphorylating)	4	7	0	0	12	12	8	10		5	12	0	0	35	24	10	6		2	0	5	12		0	0	1	1
BzS1_14500	TpiA: triosephosphate isomerase	0	4	0	0	2	7	0	4		0	8	0	0	0	0	1	0		0	0	0	0		0	0	0	0
BzS1_14560	Amino-acid acetyltransferase	2	2	0	0	0	0	0	0		0	1	0	0	1	1	0	0		1	1	0	0		0	0	0	0
BzS1_14630	BamC: 4Fe-4S ferredoxin	0	0	2	5	0	0	0	0		0	0	7	4	0	0	0	0		0	0	0	0		0	0	0	0
BzS1_14640	BamB: tungsten-containing aldehyde:ferredoxin oxidoreductase	40	26	7	4	43	49	6	14		7	31	2	4	46	38	21	10		5	6	4	10		0	0	1	0
BzS1_14650	4Fe-4S ferredoxin iron-sulfur binding domain protein	0	0	0	0	0	0	2	2		0	0	0	0	0	1	2	1		0	0	0	0		0	0	0	0
BzS1_14830	hypothetical protein	9	4	0	0	0	4	0	7		4	9	0	0	9	7	1	0		0	0	0	0		0	0	0	0
BzS1_15070	KatG: catalase-peroxidase	38	36	2	6	37	43	3	3		38	48	0	2	63	90	4	0		1	1	0	1		0	0	0	0
BzS1_15090	hypothetical protein	0	0	0	0	6	3	1	1		2	2	0	2	1	3	2	0		0	0	0	0		0	0	0	0
BzS1_15410	hypothetical protein	0	0	0	0	0	0	0	0		0	0	0	0	0	0	0	0		0	0	5	6		0	3	3	4
BzS1_15420	sodium/sulfate symporter	0	0	4	2	0	0	0	0		0	0	2	0	0	0	0	0		0	0	0	0		0	0	0	0
BzS1_15430	thiolase	37	33	21	18	135	130	25	57		8	18	18	8	33	33	35	17		0	0	4	6		0	0	5	1
BzS1_15450	Fhs: formate--tetrahydrofolate ligase	214	220	13	14	478	415	42	64		55	110	8	15	122	148	64	29		29	18	57	84		30	10	19	22
BzS1_15460	Hypothetical protein	0	0	0	0	0	0	7	19		0	2	0	0	1	2	25	4		0	0	0	0		0	0	0	0
BzS1_15470	Hypothetical protein	0	0	0	0	0	0	0	0		0	0	0	0	0	0	0	0		6	0	35	37		8	9	61	41
BzS1_15490	hypothetical protein	0	0	0	0	0	0	0	0		0	0	0	0	0	0	0	0		13	16	48	46		2	14	38	30
BzS1_15720	beta-lactamase domain protein	0	0	0	0	0	0	0	3		0	0	0	0	0	0	2	2		0	0	0	0		0	0	0	0
BzS1_15730	hypothetical protein	0	0	0	0	0	0	0	0		0	0	0	0	0	0	0	0		1	3	3	4		0	0	4	5
BzS1_15770	GlgB: predicted 1,4-alpha-glucan-branching enzyme	0	1	0	0	0	0	0	0		2	4	0	0	0	1	0	0		0	0	0	0		0	0	0	0
BzS1_15860	conserved uncharacterized protein	0	0	0	0	0	0	4	0		1	1	0	0	3	0	7	4		0	0	0	0		0	0	0	0
BzS1_15950	PurA: adenylosuccinate synthetase	0	1	0	0	2	0	0	0		0	1	0	0	0	0	1	0		0	0	0	0		0	0	0	0
BzS1_15980	DnaK: chaperone Hsp70 family	35	23	9	12	31	24	2	6		1	6	6	3	2	4	1	1		0	0	0	0		0	0	0	0
BzS1_16050	translocon accessory complex subunit YajC	0	0	0	0	0	0	0	0		0	0	0	0	0	0	0	0		1	1	11	9		0	4	6	10
BzS1_16060	SecD: protein-export membrane protein D	0	0	0	0	0	0	0	0		0	0	0	0	0	0	0	0		5	6	19	13		14	8	27	19
BzS1_16070	SecF: protein-export membrane protein F	0	0	0	0	0	0	0	0		0	0	0	0	0	0	0	0		2	3	9	7		9	7	12	15
BzS1_16160	Ttg2: toluene tolerance protein	0	0	0	0	1	0	0	3		0	3	0	0	0	2	0	0		0	0	0	0		0	0	0	0
BzS1_16520	HdrA7: heterodisulfide reductase-like protein, iron-sulfur subunit	16	8	0	0	66	56	0	1		19	22	0	0	95	117	3	2		0	0	0	0		0	0	0	0
BzS1_16540	BamFG2: methyl-viologen-reducing hydrogenase domain modulated NADH-quinone oxidoreductase, subunit E	8	5	0	0	8	7	2	1		5	9	0	0	19	10	3	2		0	1	1	0		0	0	1	1
BzS1_16560	MvhD7: methyl-viologen-reducing hydrogenase domain protein (subunit delta)	12	12	2	7	17	14	11	12		5	6	2	2	30	40	22	16		0	0	1	0		2	1	0	2
BzS1_16580	hypothetical protein	4	1	0	0	2	4	0	0		0	0	0	4	0	0	2	1		0	0	0	0		0	0	0	0
BzS1_16590	HdrA8: heterodisulfide reductase-like protein, iron-sulfur subunit	12	15	0	0	13	13	0	0		22	46	0	0	36	26	3	0		0	0	0	0		0	0	0	0
BzS1_16600	MvhD8: coenzyme F420 non-reducing hydrogenase, delta subunit	0	10	0	0	11	12	4	8		0	6	1	1	25	18	12	12		0	0	0	3		0	0	0	2
BzS1_16610	HdrA9: CoB--CoM heterodisulfide reductase, iron-sulfur subunit alpha	23	23	1	9	31	22	21	25		33	54	3	5	80	92	64	37		1	0	0	1		0	0	0	0
BzS1_16620	HdrA10: CoB--CoM heterodisulfide reductase, iron-sulfur subunit alpha	2	1	0	0	1	1	0	0		0	0	0	2	1	0	2	0		0	0	0	0		0	0	0	0
BzS1_16640	hypothetical protein	0	0	0	0	0	0	0	0		0	0	0	0	0	0	0	0		0	0	0	0		0	0	1	1
BzS1_16680	hypothetical protein	0	0	0	0	0	0	0	0		1	1	0	0	0	1	0	0		0	0	0	0		0	0	0	0
BzS1_16690	hypothetical protein	2	10	0	0	7	5	0	2		10	12	1	2	14	15	17	11		3	6	10	18		6	13	31	23
BzS1_16770	nitroreductase	8	5	0	0	0	0	3	5		0	10	0	0	0	0	3	2		0	0	0	0		0	0	0	0
BzS1_16800	AcdA3: acyl-CoA dehydrogenase	2	0	0	0	0	6	0	0		0	0	0	0	0	0	0	0		0	0	0	0		0	0	0	0
BzS1_16810	MgtE1: magnesium transporter	0	0	0	0	0	0	0	0		0	0	0	0	0	0	0	0		0	2	5	3		2	0	1	2
BzS1_16870	Bacterial general secretion pathway protein H	0	1	0	0	4	0	0	0		1	0	0	0	1	2	0	0		4	13	97	100		36	33	102	95
BzS1_17010	Thiamine biosynthetic enzyme	0	1	0	0	2	1	0	0		0	0	0	2	2	1	3	0		0	0	0	0		0	0	0	0
BzS1_17030	IleS: isoleucyl-tRNA synthetase	0	0	0	0	1	0	0	0		0	0	0	0	1	0	0	0		0	0	0	0		0	0	0	0
BzS1_17190	Nitrogen-fixing NifU domain protein	0	0	0	0	0	0	0	0		0	0	1	1	0	0	0	0		0	0	0	0		0	0	0	0
BzS1_17290	AtpF1: ATP synthase, subunit beta (ATP synthase F0 sector subunit beta)	0	0	0	0	0	0	0	0		0	0	0	0	0	0	0	0		7	9	15	8		0	2	5	0
BzS1_17300	AtpG1: predicted ATP synthase, subunit gamma (ATP synthase F1 sector subunit gamma)	0	0	0	0	0	0	0	0		0	0	0	0	0	0	0	0		22	23	9	3		0	0	20	1
BzS1_17310	AtpE1: ATP synthase subunit gamma (ATP synthase F0 sector subunit gamma)	1	0	0	0	0	0	0	0		3	1	0	0	0	0	0	0		11	21	41	50		3	14	25	28
BzS1_17320	AtpE2: ATP synthase subunit gamma (ATP synthase F0 sector subunit gamma)	0	0	0	0	0	0	0	0		0	0	0	0	0	0	0	0		2	3	5	5		2	4	3	6
BzS1_17330	AtpB1: ATP synthase, subunit alpha (ATP synthase F0 sector subunit alpha)	0	0	0	0	0	0	0	0		0	0	0	0	0	0	0	0		0	0	0	0		1	3	1	0
BzS1_17360	beta-lactamase domain protein	1	1	0	0	0	0	0	0		0	0	0	0	0	0	0	0		0	0	0	0		0	0	0	0
BzS1_17370	Dephospho-CoA kinase	4	3	0	2	2	1	0	1		0	2	0	0	3	4	0	0		0	0	0	0		0	0	0	0
BzS1_17460	IlvE: branched-chain amino acid aminotransferase	0	1	0	0	0	0	1	0		0	1	0	0	1	2	0	0		0	0	0	0		0	0	0	0
BzS1_17620	Conserved hypothetical protein	2	1	0	0	2	2	0	0		0	0	0	0	2	3	0	0		0	0	0	0		0	0	0	0
BzS1_17690	transcriptional regulator, TetR family	0	0	0	0	0	0	0	0		0	0	0	0	0	0	1	1		0	0	0	3		1	0	1	1
BzS1_17700	2Fe-2S ferredoxin iron-sulfur binding domain protein	1	1	0	0	0	0	0	0		1	2	0	0	0	0	0	0		0	0	0	0		0	0	0	0
BzS1_17850	Conserved hypothetical protein	0	0	0	0	0	0	0	0		0	1	0	0	0	1	0	0		0	0	0	0		0	0	0	0
BzS1_18200	MotA/TolQ/ExbB proton channel	0	0	0	0	0	0	0	0		0	0	0	0	0	0	0	0		0	0	2	2		0	0	0	0
BzS1_18250	TonB-dependent receptor	0	0	0	0	0	0	0	0		0	0	0	0	0	0	0	0		3	2	16	12		1	0	0	0
BzS1_18270	putative ABC-type Co2+ transport system periplasmic component-like protein	0	5	0	0	2	2	0	0		2	3	0	0	0	2	0	0		0	0	0	0		0	0	0	0
BzS1_18320	Pyruvate carboxylase	0	0	0	0	0	0	0	0		0	0	0	0	1	5	0	0		0	2	0	2		0	0	0	0
BzS1_18440	ClpX2: ATP-dependent Clp protease, ATP binding subunit	1	0	3	3	0	0	0	0		0	0	0	0	0	0	0	0		0	0	0	0		0	0	0	0
BzS1_18920	UspA domain protein	1	0	3	5	9	2	1	4		0	0	2	3	0	0	1	0		0	0	5	10		1	1	7	7
BzS1_19020	heat shock protein, Hsp 20 family	0	0	0	0	0	0	0	0		0	0	0	0	0	0	0	0		0	0	1	2		0	1	0	1
BzS1_19040	PurH2: phosphoribosylaminoimidazolecarboxamide formyltransferase	0	4	0	0	4	6	0	0		0	5	0	0	5	5	0	0		0	0	0	0		0	0	0	0
BzS1_19120	predicted ABC transporter, membrane protein	0	0	0	0	0	0	0	0		0	0	0	0	0	0	0	0		2	2	3	8		1	1	3	2
BzS1_19150	GroL2: 60kDa chaperonin GroEL	0	0	0	12	1	0	15	12		0	0	3	0	0	0	14	7		0	0	0	0		0	0	0	0
BzS1_19160	GroS2: 10kDa chaperonin GroES	0	0	3	3	1	0	0	0		0	0	0	1	0	0	1	0		0	0	0	0		0	0	0	0
BzS1_19330	SodA2: superoxid dismutase, Mn-type	0	0	0	0	1	0	0	0		1	2	0	0	2	2	0	0		0	0	0	0		0	0	0	0
BzS1_19350	PpiA: peptidyl-prolyl cis-trans isomerase A	2	11	3	0	35	20	8	5		0	5	2	2	2	6	10	8		0	0	0	0		0	0	0	0
BzS1_19450	formylmethanofuran dehydrogenase, subunit E	0	1	0	0	1	0	0	0		0	0	0	0	0	0	0	0		0	0	0	0		0	0	0	0
BzS1_19460	molybdopterin binding domain protein	0	2	0	0	2	1	0	0		0	0	0	0	0	2	0	0		0	0	0	0		0	0	0	0
BzS1_19470	MobB: molybdopterin-guanine dinucleotide biosynthesis protein B	0	1	0	0	0	0	0	0		0	1	0	0	2	0	0	0		0	0	0	0		0	0	0	0
BzS1_19480	FdhA3: formate dehydrogenase, subunit alpha	3	4	0	0	10	11	5	6		0	1	0	0	13	10	6	2		0	0	2	5		0	0	0	0
BzS1_19500	conserved uncharacterized protein	0	0	1	2	0	0	0	0		0	0	1	0	0	0	0	0		0	0	0	0		0	0	0	0
BzS1_19510	Rbr2: rubrerythrin	0	0	1	3	0	0	0	0		0	0	1	0	0	0	0	0		0	0	0	0		0	0	0	0
BzS1_19930	OstA: organic solvent tolerance protein	0	0	0	0	0	0	0	0		0	0	0	0	0	0	0	0		6	4	4	13		9	7	15	19
BzS1_20070	CcsB: cytochrome c biogenesis protein	0	0	0	0	0	0	0	0		0	0	0	0	0	0	0	0		0	0	1	0		0	0	1	0
BzS1_20140	MiaA: tRNA delta(2)-isopentenylpyrophosphate transferase	0	0	1	0	0	0	0	0		0	0	2	0	0	0	0	0		0	0	0	0		0	0	0	0
BzS1_20250	FtsH: cell division protease	0	0	0	0	0	0	0	0		0	0	0	0	0	0	0	0		0	1	3	0		1	1	8	2
BzS1_20300	DapB: dihydrodipicolinate reductase	0	1	0	0	3	1	0	0		0	2	0	0	0	1	0	0		0	0	0	0		0	0	0	0
BzS1_20310	aminotransferase, class I and II	2	1	0	0	2	2	0	1		1	3	0	0	0	1	0	0		0	0	0	0		0	0	0	0
BzS1_20350	TalC: transaldolase	0	7	0	1	9	8	0	0		1	8	0	0	12	11	0	0		0	0	0	0		0	0	0	0
BzS1_20380	Flagellar filament 33 kDa core protein	0	0	0	0	0	0	0	0		0	0	0	0	0	0	1	1		0	0	0	0		0	0	0	0
BzS1_20410	conserved uncharacterized protein, DUF35	15	11	4	1	42	30	11	14		3	4	3	4	7	7	14	12		0	0	1	1		0	0	0	0
BzS1_20420	thiolase, C-terminal domain protein	41	45	10	10	216	174	21	24		0	0	10	12	8	8	30	17		3	0	1	5		2	0	1	2
BzS1_20460	Smc: predicted chromosome partition protein	1	3	0	0	1	0	0	0		2	1	0	0	0	0	0	0		0	0	0	0		0	0	0	0
BzS1_20510	conserved uncharacterized protein	0	0	0	0	0	0	0	0		1	1	0	0	0	1	0	0		0	0	0	0		0	0	0	0
BzS1_20550	conserved hypothetical protein	0	0	0	0	0	0	0	0		0	0	0	0	0	0	0	0		3	0	6	3		0	2	4	0
BzS1_20740	UDP-sulfoquinovose synthase	1	0	0	0	0	0	0	0		1	2	0	0	0	0	0	0		0	0	0	0		0	0	0	0
BzS1_20750	hypothetical protein	0	1	0	0	0	0	0	0		1	0	0	0	0	0	0	0		1	1	0	0		0	2	0	0
BzS1_20760	hypothetical protein	0	0	0	0	0	0	0	0		0	0	0	0	0	0	0	0		0	2	9	7		0	0	6	6
BzS1_20770	Peptidase S8 and S53, subtilisin, kexin, sedolisin precursor	0	0	0	0	1	0	1	0		0	0	0	0	0	0	2	0		1	0	2	4		2	3	10	15
BzS1_20780	hypothetical protein	0	0	0	0	3	0	0	0		0	0	0	0	3	1	0	0		1	2	7	7		2	4	9	3
BzS1_20790	hypothetical protein	0	0	0	0	0	0	0	0		0	0	0	0	0	0	0	0		1	0	0	1		0	0	0	0
BzS1_20840	Glycosyl transferase, group 1	0	0	0	0	0	0	0	0		0	0	0	0	0	0	0	0		0	1	1	0		0	0	0	0
BzS1_21020	hypothetical protein	0	0	0	0	0	0	0	0		0	0	0	0	0	0	0	0		0	1	0	3		0	1	2	6
BzS1_21040	hypothetical protein	0	0	0	0	0	0	0	0		0	0	0	0	0	0	0	0		7	4	13	7		7	4	8	7
BzS1_21060	hypothetical protein	0	0	0	0	0	0	0	0		0	0	0	0	0	0	0	0		2	5	4	7		10	7	6	6
BzS1_21080	TonB domain protein	0	0	0	0	0	0	0	0		0	0	0	0	0	0	0	0		1	2	2	0		1	2	2	2
BzS1_21140	GspD: general secrestion pathway protein D	0	0	0	0	0	0	0	0		0	0	0	0	0	0	0	0		0	0	0	0		4	1	2	3
BzS1_21160	general secretion pathway protein M	0	0	0	0	0	0	0	0		0	0	0	0	0	0	0	0		0	2	0	0		1	0	4	3
BzS1_21220	GspG: general secretion pathway protein G	0	0	0	0	0	0	0	0		0	0	0	0	0	0	0	0		6	4	7	12		3	5	6	7
BzS1_21290	Mdh: malate dehydrogenase	0	1	0	2	0	0	1	0		0	0	2	2	0	0	3	0		0	0	0	0		0	0	0	0
BzS1_21390	EtfB3: electron transfer flavoprotein, subunit beta	18	36	59	79	55	45	19	19		6	13	49	81	11	6	13	10		0	0	0	0		1	0	1	0
BzS1_21400	EtfA3 electron transfer flavoprotein, subunit alpha	59	66	99	97	44	55	70	89		1	4	21	35	0	1	59	30		4	10	4	3		6	2	0	1
BzS1_21440	BamD-like putative heterodisulfide reductase, subunit B	22	14	0	0	18	14	0	0		2	9	0	0	26	13	2	0		1	1	0	0		0	0	0	0
BzS1_21660	uncharacterized protein	0	0	0	0	0	0	0	0		0	0	0	0	0	0	0	0		0	0	3	1		1	2	1	6
BzS1_21740	GltA: citrate synthase, type II	0	0	0	0	0	0	0	0		0	1	0	0	0	1	0	0		0	0	0	0		0	0	0	0
BzS1_21800	DegT/DnrJ/EryC1/StrS aminotransferase	1	2	0	0	0	0	0	0		0	0	0	0	0	0	0	0		0	0	0	0		0	0	0	0
BzS1_21830	beta-lactamase domain protein	0	5	0	0	2	2	5	4		2	8	0	0	9	8	5	4		0	0	0	0		0	0	0	0
BzS1_21900	EchA3: enoyl-CoA hydratase/isomerase	10	26	22	17	41	31	31	29		11	19	3	7	6	21	30	29		0	1	0	0		3	3	1	2
BzS1_22070	hypothetical protein	0	0	0	0	0	0	0	0		0	0	0	0	0	0	0	0		0	0	0	0		2	3	0	0
BzS1_22280	predicted pyridoxamine-phosphate oxidase, FMN-binding	8	10	0	1	27	23	13	15		7	9	0	1	11	25	13	9		0	0	0	0		0	0	0	0
BzS1_22480	sensor protein	0	0	0	0	1	0	0	1		0	0	0	0	0	0	0	0		6	1	15	21		0	2	3	3
BzS1_22490	uncharacterized protein	1	2	0	0	0	0	0	0		0	0	0	0	0	0	0	0		1	2	0	0		0	0	0	0
BzS1_22530	MglB: putative gliding motility regulatory protein	0	0	0	0	0	0	0	0		0	0	0	0	0	0	0	0		2	1	0	0		0	0	0	0
BzS1_22710	Crt5: 3-hydroxybutyryl-CoA dehydrogenase (crotonase)	0	0	0	0	0	0	0	0		0	2	0	0	1	0	0	0		0	0	0	0		0	0	0	0
BzS1_22840	2-nitropropane dioxygenase	0	0	0	1	0	0	0	0		0	1	0	0	1	0	0	0		0	0	0	0		0	0	0	0
BzS1_22870	metal-dependent phosphohydrolase	0	0	0	0	0	0	0	0		0	0	0	0	0	0	0	0		0	1	0	0		1	0	2	0
BzS1_22890	PdxJ: pyridoxine 5-phosphate synthase	0	0	0	0	0	0	0	0		0	0	0	0	6	3	0	0		0	0	0	0		0	0	0	0
BzS1_22920	LysC2: aspartokinase (aspartate kinase)	0	0	0	0	0	0	0	0		0	0	0	1	0	4	0	0		0	0	0	0		0	0	0	0
BzS1_22970	Pantothenate synthetase	0	0	0	0	0	0	0	0		0	2	0	0	4	0	1	0		0	0	0	0		0	0	0	0
BzS1_22980	MetK: S-adenosylmethionine synthase	1	0	0	0	0	1	0	0		1	4	2	0	4	9	0	0		0	0	0	0		0	0	0	0
BzS1_22990	AhcY: adenosylhomocysteinase	0	0	0	0	0	1	0	0		0	0	0	0	2	4	3	0		0	0	0	0		0	0	0	0
BzS1_23230	thioesterase, related to phenylacetic acid degradation	0	0	0	0	0	0	0	0		1	0	0	0	0	2	0	0		0	0	0	0		0	0	0	0
BzS1_23250	alpha/beta hydrolase fold protein	0	2	0	0	2	3	0	0		0	9	0	0	7	7	2	1		0	0	0	0		0	0	0	0
BzS1_23500	carboxymuconolactone decarboxylase domain protein	0	0	0	0	0	1	0	0		0	0	0	0	0	0	1	2		0	0	0	0		0	0	0	0
BzS1_23690	ModA1: molybdenum ABC transporter, periplasmic molybdate-binding protein	0	0	0	0	0	4	0	0		0	0	0	0	1	1	0	0		0	0	0	0		0	0	0	0
BzS1_23730	conserved uncharacterized protein, DUF364	0	0	0	0	3	1	0	0		0	0	0	0	0	1	0	0		0	0	0	2		0	0	0	1
BzS1_23790	putative peptidoglycan-binding protein	0	0	0	0	0	0	0	0		0	0	0	0	0	0	0	0		0	0	1	1		0	0	3	3
BzS1_23800	Outer membrane lipoprotein, Slp family protein	0	0	0	0	0	0	0	0		0	0	0	0	0	0	0	0		0	0	0	0		0	0	1	2
BzS1_23830	CorA: magnesium transport protein	0	0	0	0	0	0	0	0		0	0	0	0	0	0	0	0		0	0	1	1		0	0	0	0
BzS1_23930	hypothetical protein	0	0	0	0	0	0	0	0		0	0	0	0	0	0	0	0		0	0	0	0		2	2	3	4
BzS1_23990	AtpE3: ATP synthase subunit gamma (ATP synthase F0 sector subunit gamma)	0	0	0	0	0	0	0	0		0	0	0	0	0	0	0	0		0	1	3	5		0	0	4	7
BzS1_24080	conserved uncharacterized protein, CBS domain	0	1	0	0	1	1	0	0		0	2	0	0	0	1	0	0		0	0	0	0		0	0	0	0
BzS1_24150	hypothetical protein	1	1	0	0	0	0	0	0		0	0	0	0	0	0	0	0		0	0	0	0		0	0	0	0
BzS1_24240	hypothetical protein	0	0	0	0	0	0	0	0		0	0	0	0	0	0	0	0		2	0	0	4		0	0	0	0
BzS1_24260	conserved uncharacterized protein	0	0	0	0	0	0	0	0		0	0	0	0	0	0	0	0		1	0	0	0		0	0	2	0
BzS1_24310	hypothetical protein	3	5	0	0	17	23	22	39		11	13	2	0	70	68	68	33		0	0	0	0		0	0	0	0
BzS1_24420	FMN-binding protein	0	0	0	0	0	1	0	0		0	1	0	0	0	0	0	0		0	0	0	0		0	0	0	0
BzS1_24800	FliL: predicted flagellar basal body-associated protein	0	0	0	0	0	0	0	0		0	0	0	0	0	0	0	0		0	2	0	0		0	2	0	0
BzS1_25010	FlgM: predicted flagellar protein M, anti-sigma-28 factor	0	0	0	0	4	0	0	0		0	0	0	0	0	0	0	2		0	0	0	0		0	0	0	0
BzS1_25140	ATP synthase, subunit alpha like (ATP synthase F0 sector subunit alpha)	0	0	0	0	0	0	0	0		0	0	0	0	0	0	0	0		0	2	1	8		0	0	11	8
BzS1_25150	ATP synthase subunit c like	3	8	0	0	0	0	0	0		5	7	0	0	0	0	0	0		15	11	0	0		13	22	0	0
BzS1_25200	Pnp: polyribonucleotide nucleotidyltransferase (polynucleotide phosphorylase)	4	4	2	1	5	4	0	0		1	0	0	0	0	0	0	0		0	0	0	0		0	0	0	0
BzS1_25210	RpsO: 30S ribosomal protein S15	0	0	0	0	0	0	0	0		0	0	0	0	0	0	0	0		3	4	13	16		1	4	21	15
BzS1_25270	Translation initiation factor IF-2	0	0	0	0	3	1	0	0		0	1	0	0	1	0	0	0		0	0	0	0		0	0	0	0
BzS1_25310	Glutaconyl-CoA decarboxylase subunit alpha	1	1	0	0	0	0	0	0		0	0	0	0	0	0	0	0		0	0	0	0		0	0	0	0
BzS1_25590	CarB: carbamoyl-phosphate synthase, large chain	3	2	0	0	0	1	0	0		2	1	0	0	0	0	0	0		1	0	1	0		0	0	0	0
BzS1_25600	PurF: amidophosphoribosyltransferase	1	0	0	0	2	0	0	0		0	0	0	0	0	0	0	0		0	0	0	0		0	0	0	0
BzS1_25720	RplI: 50S ribosomal protein L9	4	1	3	1	9	5	0	0		0	0	0	2	0	0	0	0		0	0	1	0		0	0	1	1
BzS1_25740	RpsR: 30S ribosomal protein S18	0	0	0	0	0	0	0	0		0	0	0	0	0	0	0	0		7	9	6	6		2	5	4	5
BzS1_25750	RpsF: 30S ribosomal protein S6	0	0	4	3	0	0	0	1		0	0	1	1	0	0	0	0		0	0	0	0		0	0	0	0
BzS1_25780	Conserved hypothetical protein	0	0	0	0	0	0	0	0		0	0	0	0	0	0	0	0		5	6	8	9		0	3	10	5
BzS1_25880	HdrB3: CoB--CoM heterodisulfide reductase, iron-sulfur subunit beta	0	4	1	0	0	0	0	0		0	2	0	0	0	0	0	0		0	0	0	0		0	0	0	0
BzS1_25890	HdrC: CoB--CoM heterodisulfide reductase, iron-sulfur subunit gamma associated with qmoAB	1	0	0	0	3	0	0	0		0	0	0	0	1	0	0	0		0	0	0	0		0	0	0	0
BzS1_25900	QmoB: quinone interacting membrane bound oxidoreductase, subunit B	87	74	0	2	194	147	33	43		88	161	2	0	389	390	53	35		4	1	2	6		2	4	0	0
BzS1_25910	QmoA: quinone interacting membrane bound oxidoreductase, subunit A	31	35	2	1	95	109	22	24		32	38	0	0	153	179	32	17		5	0	0	6		0	0	0	0
BzS1_25920	AprA: adenylylsulfate reductase, subunit alpha	523	587	173	212	2416	2328	1404	1502		344	559	168	152	2574	2585	1410	977		145	95	161	177		182	159	240	243
BzS1_25930	AprB: adenylylsulfate reductase, subunit beta	7	19	31	36	113	72	112	112		11	21	23	16	54	48	61	63		0	2	0	0		1	0	7	1
BzS1_25970	Sensor protein	0	0	0	0	0	0	0	1		0	0	0	0	0	2	0	0		0	0	0	0		0	0	0	0
BzS1_25990	TonB-dependent receptor	0	0	0	0	0	0	0	0		0	0	0	0	0	0	0	0		3	0	5	5		9	7	11	14
BzS1_26030	single-stranded nucleic acid binding R3H domain protein	2	3	1	1	7	6	0	0		0	0	0	0	0	0	0	0		0	3	1	2		0	1	2	0
BzS1_26040	OxaA: inner membrane protein	0	0	0	0	0	0	0	0		0	0	0	0	0	0	0	0		0	0	1	0		0	0	0	3
BzS1_26080	MreB2: rod shape-determining protein B	0	0	0	0	0	0	0	0		0	0	0	0	0	0	0	0		1	0	0	0		0	2	0	3
BzS1_26160	CspA4: major cold shock protein	0	0	1	0	2	0	0	0		0	0	0	0	0	0	0	0		0	0	0	0		0	0	0	0
BzS1_26180	BbsE: benzylsuccinate CoA-transferase, subunit	3	4	1	0	7	5	4	9		0	0	3	2	0	0	14	12		0	0	2	0		1	0	0	0
BzS1_26190	L-carnitine dehydratase/bile acid-inducible protein F	6	13	4	11	28	24	7	9		0	1	4	7	2	2	21	10		0	0	0	2		0	0	0	1
BzS1_26200	hypothetical protein	16	12	2	11	33	21	11	14		2	5	3	4	7	5	29	17		0	1	0	2		3	3	8	2
BzS1_26210	CoA ligase	111	110	28	60	307	246	146	179		66	105	49	46	236	274	185	132		44	36	72	81		38	46	56	57
BzS1_26410	50S ribosomal protein L17	0	0	2	1	0	0	1	3		0	0	0	0	0	0	0	0		3	5	9	12		1	0	4	5
BzS1_26420	RpoA: DNA-directed RNA polymerase, subunit alpha	0	1	0	0	5	5	2	3		0	3	0	0	4	7	8	0		0	0	0	0		0	0	0	0
BzS1_26430	RpsD: 30S ribosomal protein S4	0	0	0	0	1	0	0	0		0	0	0	0	1	0	0	0		0	0	4	5		2	0	1	1
BzS1_26440	RpsK: 30S ribosomal protein S11	0	1	0	0	0	1	0	0		2	0	0	0	0	1	0	0		18	17	25	31		5	6	18	13
BzS1_26450	RpsM: 30S ribosomal protein S13	0	0	0	0	0	0	0	0		0	0	0	0	0	0	0	0		10	15	31	26		0	5	14	13
BzS1_26480	RplO: 50S ribosomal protein L15	0	0	0	0	1	0	0	0		0	0	0	0	0	1	0	0		6	14	12	16		2	1	3	7
BzS1_26490	RpmD: 50S ribosomal protein L30	0	0	0	0	0	0	0	0		0	0	0	0	0	0	0	0		2	0	0	0		0	2	4	0
BzS1_26500	RpsE: 30S ribosomal protein S5	1	1	0	0	2	0	0	0		1	2	0	0	1	1	0	0		6	10	33	29		5	7	23	11
BzS1_26510	50S ribosomal protein L18	0	0	0	0	0	0	0	0		0	0	0	0	0	0	0	0		5	6	17	16		0	1	6	6
BzS1_26520	RplF: 50S ribosomal protein L6	6	3	0	2	10	8	0	3		0	0	0	0	0	0	8	2		3	1	0	1		1	2	5	4
BzS1_26530	RpsH: 30S ribosomal protein S8	0	0	0	0	0	0	0	0		0	0	0	0	0	0	0	0		0	0	2	0		0	0	1	1
BzS1_26540	Ribosomal protein S14	0	0	0	0	0	0	0	0		0	0	0	0	0	0	0	0		2	0	1	0		0	0	5	0
BzS1_26550	RplE: 50S ribosomal protein L5	7	3	0	2	4	2	0	1		0	2	0	1	0	2	0	0		7	8	5	7		0	6	2	3
BzS1_26560	RplX: 50S ribosomal protein L24	0	0	0	0	0	0	0	0		0	0	0	0	0	0	0	0		0	0	0	0		0	0	2	6
BzS1_26570	RplN: 50S ribosomal protein L14	2	0	0	0	0	1	0	0		0	0	0	0	0	2	0	0		3	3	4	6		0	4	1	5
BzS1_26580	RpsQ: 30S ribosomal protein S17	0	0	0	0	0	0	0	0		0	0	0	0	0	0	0	0		6	6	24	33		4	3	21	20
BzS1_26590	RpmC: 50S ribosomal protein L29	0	0	0	0	0	0	0	0		0	0	0	0	0	0	0	0		0	0	0	0		0	0	5	4
BzS1_26600	RplP: 50S ribosomal protein L16	0	0	0	0	0	0	0	0		0	0	0	0	0	0	0	0		1	5	4	3		1	2	2	2
BzS1_26610	RpsC: 30S ribosomal protein S3	0	0	0	0	2	0	0	0		0	0	0	0	0	4	0	0		3	5	18	18		4	4	8	12
BzS1_26620	RplV: 50S ribosomal protein S50	0	0	0	0	0	0	0	0		0	0	0	0	2	3	0	0		10	7	24	22		0	8	12	12
BzS1_26630	RpsS: 30S ribosomal protein S19	0	0	0	0	0	0	0	0		0	0	0	0	0	0	0	0		0	2	8	9		0	1	11	12
BzS1_26640	RplB: 50S ribosomal protein L2	0	0	0	0	0	0	0	0		0	0	0	0	0	0	0	0		7	5	23	39		8	1	20	10
BzS1_26650	RplW: 50S ribosomal protein L23	0	0	0	0	0	0	0	0		0	0	0	0	0	0	0	0		8	8	15	10		0	4	3	4
BzS1_26660	RplD: 50S ribosomal protein L4	0	0	0	0	3	5	2	2		0	1	0	0	0	1	3	2		7	10	16	21		5	3	7	11
BzS1_26670	RplC: 50S ribosomal protein L3	2	3	0	0	0	0	0	0		2	4	0	0	0	0	1	0		14	22	5	11		17	12	2	7
BzS1_26680	RpsJ: 30S ribosomal protein S10	0	0	0	0	0	0	0	0		0	0	0	0	0	0	0	0		0	1	0	0		0	1	4	5
BzS1_26690	Tuf1: elongation factor Tu (EF-Tu)	17	22	7	10	35	29	96	113		1	1	9	36	0	2	135	94		1	0	2	4		1	1	0	0
BzS1_26700	RpsG: 30S ribosomal protein S7	3	2	0	0	1	0	0	0		4	0	0	0	0	0	0	0		14	14	48	37		9	12	27	32
BzS1_26710	RpsL: 30S ribosomal protein S12	0	0	0	0	0	0	0	0		0	0	0	0	0	0	0	0		2	1	3	4		0	0	4	1
BzS1_26720	DNA-directed RNA polymerase, beta\' subunit	8	3	0	0	9	3	0	0		2	5	0	0	5	2	3	0		4	5	11	10		5	5	6	4
BzS1_26740	RplL: 50S ribosomal protein L7/12	1	0	17	12	0	0	0	0		0	0	8	4	0	0	0	0		0	0	0	0		0	0	0	0
BzS1_26750	RplJ: 50S ribosomal protein L10	0	0	0	0	0	0	0	0		0	0	0	0	0	0	0	0		2	2	3	3		0	1	2	1
BzS1_26760	RplA: 50S ribosomal protein L1	0	0	0	0	0	0	0	0		0	0	0	0	0	0	0	0		0	0	0	0		0	0	1	1
BzS1_26770	RplK: 50S ribosomal protein L11	0	0	0	0	2	1	0	0		1	1	0	0	0	1	2	0		0	0	0	0		0	0	0	0
BzS1_26820	uncharacterized protein	0	0	0	0	0	0	0	0		0	0	0	0	0	0	0	0		2	0	6	8		0	0	4	1
BzS1_26830	Ndk: nucleoside diphosphate kinase	3	0	0	1	1	1	0	0		0	0	0	0	0	0	0	0		0	0	0	0		0	0	0	0
BzS1_26840	conserved uncharacterized Fe-S cluster protein, UPF0153	0	2	0	0	4	0	0	0		0	2	0	0	0	0	0	0		0	0	0	0		0	0	0	0
BzS1_26860	ArgC: N-acetyl-gamma-glutamyl-phosphate reductase	3	5	0	0	3	2	0	0		2	6	0	0	0	5	0	0		0	0	0	0		0	0	0	0
BzS1_26930	DsrP: predicted redox complex linked to DsrAB, transmembrane subunit	0	0	0	0	0	0	0	0		0	0	0	0	0	0	0	0		2	6	12	9		4	7	7	8
BzS1_26940	DsrO: predicted redox complex linked to DsrAB, iron-sulfur binding subunit	0	1	0	1	2	0	7	4		0	0	0	0	0	0	8	2		1	1	29	31		7	5	38	35
BzS1_26960	DsrK: predicted redox complex linked to DsrAB , iron-sulfur binding subunit	8	5	0	0	0	8	0	0		3	7	0	0	4	11	0	0		0	0	0	0		0	0	0	0
BzS1_26970	DsrM: predicted redox complex linked to DsrAB, transmembrane subunit	0	0	0	0	0	0	0	0		8	2	0	0	0	0	0	0		43	22	131	125		34	47	68	57
BzS1_27110	conserved uncharacterized protein	0	0	0	0	0	0	0	0		0	0	0	0	0	0	0	0		0	0	1	0		0	0	1	2
BzS1_27130	hypothetical protein	0	0	0	0	0	0	0	0		0	0	0	0	0	0	0	0		1	0	0	0		0	1	1	1
BzS1_27140	Hypothetical protein	0	0	0	0	0	0	0	0		0	0	0	0	0	0	0	0		0	0	0	0		4	0	4	2
BzS1_27460	Conserved hypothetical protein	0	0	0	0	7	11	0	0		0	0	0	0	0	0	1	0		0	0	1	1		0	0	0	0
BzS1_27500	IhfB: integration host factor, subunit beta	0	0	2	1	0	0	0	1		0	0	1	0	0	0	1	0		1	0	0	1		0	2	5	3
BzS1_27530	RpsA: ribosomal protein S1	3	6	6	5	9	11	9	8		0	1	4	3	1	3	10	5		0	0	5	8		0	0	0	0
BzS1_27540	SppA: signal peptide peptidase	0	0	0	0	0	0	0	0		0	0	0	0	0	0	0	0		1	0	0	0		1	3	0	0
BzS1_27610	FAD-dependent pyridine nucleotide-disulphide oxidoreductase	2	2	0	0	3	0	0	0		1	2	0	0	1	1	0	0		0	0	0	0		0	0	0	0
BzS1_27630	RnfB2: electron transport complex protein RnfB	4	2	0	0	2	2	0	0		0	4	0	0	7	13	0	0		15	5	24	22		2	2	5	3
BzS1_27650	RnfE2: predicted electron transport complex protein RnfE	0	0	0	0	0	0	0	0		0	0	0	0	0	0	0	0		9	6	15	14		7	10	19	15
BzS1_27660	RnfG2: predicted electron transport complex protein RnfG	0	0	0	0	0	0	0	0		0	0	0	0	0	0	0	0		1	2	6	5		1	0	6	4
BzS1_27670	RnfD2: electron transport complex protein RnfD	0	0	0	0	0	0	0	0		0	0	0	0	0	0	0	0		0	0	2	3		2	2	4	5
BzS1_27680	RnfC2: precicted electron transport complex protein RnfC	0	0	0	0	0	0	0	0		0	0	0	0	0	0	0	0		5	0	29	31		3	0	32	23
BzS1_27710	GuaB: inosine-5'-monophosphate dehydrogenase	1	0	0	0	1	2	0	0		0	0	0	0	3	7	0	0		0	0	0	0		0	0	0	0
BzS1_27730	conserved uncharacterized protein	0	11	0	0	11	11	0	0		0	6	0	0	1	3	0	0		0	0	0	0		0	0	0	0
BzS1_27740	hypothetical protein	0	0	0	0	0	0	0	0		0	0	0	0	0	0	0	0		3	0	8	16		4	0	9	7
BzS1_27750	conserved uncharacterized protein, DUF395	0	0	0	0	0	0	0	0		0	0	0	0	0	0	0	0		14	5	21	27		2	8	0	0
BzS1_27800	hypothetical protein	0	0	0	0	0	0	0	0		0	0	0	0	0	0	0	0		16	2	68	64		14	7	24	21
BzS1_27930	conserved uncharacterized SH3 domain protein	0	0	0	0	0	0	0	0		0	0	0	0	0	0	0	0		2	3	7	7		3	2	7	7
BzS1_28000	Fructose-1,6-bisphosphate aldolase/phosphatase	26	34	1	0	56	49	27	27		14	30	4	5	44	50	47	26		4	0	0	0		4	1	0	0
BzS1_28090	ferredoxin dependent glutamate synthase	5	3	1	2	1	2	2	6		0	1	0	0	4	0	0	0		0	0	0	0		0	0	0	0
BzS1_28410	cobyrinic acid a,c-diamide synthase	0	0	0	0	0	0	0	0		0	1	0	0	2	0	0	0		0	0	0	0		0	0	0	0
BzS1_28440	Putative dinitrogenase iron-molybdenum cofactor biosynthesis protein	4	2	0	0	2	1	0	0		3	2	0	0	4	4	0	0		1	3	4	1		0	2	2	5
BzS1_28760	dinitrogenase iron-molybdenum cofactor biosynthesis protein	1	2	1	2	1	0	0	0		1	2	5	12	5	2	0	0		0	0	0	0		0	0	0	0
BzS1_28770	dinitrogenase iron-molybdenum cofactor biosynthesis protein	8	7	1	0	10	6	0	0		10	12	1	1	13	21	0	0		0	0	0	0		0	0	0	0
BzS1_28820	Iron-sulfur cluster carrier protein	0	0	0	0	0	0	0	0		0	0	0	0	0	0	0	0		0	0	0	0		0	1	1	0
BzS1_28860	hypothetical protein	0	0	0	0	1	0	0	0		1	0	0	0	0	0	0	0		3	6	1	1		0	1	2	2
BzS1_28970	hypothetical protein	0	0	0	0	0	0	0	0		0	0	0	0	0	0	0	0		3	3	46	45		4	1	41	54
BzS1_29170	pyridoxamine 5-phosphate oxidase-related protein, FMN-binding	0	0	0	0	2	0	1	1		1	2	0	0	10	10	6	3		0	0	0	0		0	0	0	0
BzS1_29350	CBS domain containing membrane protein	4	3	0	0	3	2	0	0		2	2	0	0	0	2	0	0		2	2	0	0		0	0	0	0
BzS1_29590	putative RNA-binding protein	0	0	0	0	2	0	0	0		0	0	0	1	0	0	0	0		0	0	0	0		0	0	0	0
BzS1_29820	hypothetical protein	0	0	0	0	4	0	0	0		0	0	0	0	0	0	3	2		0	0	0	0		0	0	0	0
BzS1_29940	GalE3 predicted UDP-glucose 4-epimerase	0	0	0	0	1	0	0	0		0	0	0	0	0	0	0	1		0	0	0	0		0	0	0	0
BzS1_29950	SufBD family protein	1	0	0	0	1	2	0	0		0	0	0	0	3	6	0	0		0	0	0	0		0	0	0	0
BzS1_29970	3-oxoadipate enol-lactonase 2	0	3	0	1	2	5	0	2		0	3	0	0	0	3	1	1		0	0	0	0		0	0	0	0
BzS1_30040	BzdZ: predicted dehydrogenase	3	16	0	0	58	64	3	3		4	8	0	0	11	6	6	2		0	0	0	0		0	0	0	0
BzS1_30050	Had: 6-hydroxycyclohex-1-ene-1-carboxyl-CoA dehydrogenase	50	60	4	3	138	153	98	125		27	43	2	2	99	104	104	62		9	10	19	35		14	17	38	38
BzS1_30060	Oah: predicted 6-oxo-cyclohex-1-ene-carbonyl- CoA hydrolase	137	140	26	22	325	324	238	217		69	145	21	30	482	526	237	172		15	5	14	21		31	19	45	33
BzS1_30070	Dch: enoyl-CoA hydratase/isomerase related to dienoyl-CoA hydratase	3	18	8	26	35	36	14	20		0	3	13	10	7	2	27	4		0	0	0	0		0	0	0	0
BzS1_30090	hypothetical protein	0	0	0	0	0	0	0	0		0	0	0	0	0	0	0	0		0	0	0	3		0	0	2	0
BzS1_30110	hypothetical protein	13	8	2	2	61	44	77	90		12	20	0	0	69	55	78	77		0	0	0	0		0	0	0	0
BzS1_30120	PilC: type 4 fimbrial assembly protein	0	0	0	0	0	0	0	0		0	0	0	0	0	0	0	0		0	1	0	0		4	0	0	0
BzS1_30230	TrpE3: anthranilate synthase, component I	0	0	0	0	0	0	0	0		0	1	0	0	0	1	0	0		0	0	0	0		0	0	0	0
BzS1_30250	Hypothetical protein	0	1	0	0	2	0	0	1		0	10	0	0	3	8	1	1		0	0	0	0		0	0	0	0
BzS1_30320	isochorismatase family protein	0	0	0	0	0	0	0	0		1	3	0	0	1	2	0	0		0	0	0	0		0	0	0	0
BzS1_30340	Phosphoenolpyruvate synthase	0	0	0	0	5	0	0	0		0	1	0	0	3	2	0	0		0	0	0	0		0	0	0	0
BzS1_30350	GCN5-related N-acetyltransferase	9	9	0	0	7	1	2	5		6	6	0	0	0	3	4	2		0	0	0	0		0	0	0	0
BzS1_30440	Ham: nucleoside-triphosphatase	0	0	0	0	1	1	0	0		0	0	0	0	0	0	1	0		0	0	0	0		0	0	0	0
BzS1_30580	DapA: dihydrodipicolinate synthase	6	5	0	0	9	5	0	0		0	0	0	0	16	8	1	0		0	0	0	0		0	0	0	0
BzS1_30590	DapF: diaminopimelate epimerase	0	0	0	0	0	0	0	0		0	1	0	0	0	1	0	0		0	0	0	0		0	0	0	0
BzS1_30610	hypothetical protein	0	0	0	0	0	0	0	0		0	0	0	0	0	0	0	0		0	0	3	2		0	1	7	4
BzS1_30670	HslU: ATP-dependent hsl protease, ATP-binding subunit	0	0	0	0	0	0	1	1		0	0	0	0	0	0	0	1		0	0	0	0		0	0	0	0
BzS1_30680	HslV: ATP-dependent protease	0	0	0	0	1	3	0	0		0	2	0	0	0	1	0	0		0	0	0	0		0	0	0	0
BzS1_30700	conserved uncharacterized protein	0	0	0	0	0	0	0	0		0	0	0	0	0	0	0	0		0	0	1	0		0	0	0	2
BzS1_30770	Tkt: transketolase	1	1	0	0	0	0	0	0		0	1	0	0	0	2	0	0		0	0	0	0		0	0	2	2
BzS1_31030	GlnA: glutamine synthetase	5	8	0	0	10	6	0	2		2	2	0	0	1	4	2	2		0	0	0	0		0	0	0	0
BzS1_31050	predicted outer membrane protein, OmpA/MotB domain	0	0	0	0	0	0	0	0		0	0	0	0	0	0	0	0		9	0	8	11		9	13	35	31
BzS1_31060	Hypothetical protein	0	0	0	0	0	0	0	0		0	0	0	0	0	0	0	0		1	2	5	3		3	2	10	5
BzS1_31080	Conserved hypothetical protein	0	0	0	0	0	0	0	0		0	0	0	0	0	0	0	0		0	0	2	0		0	0	5	2
BzS1_31090	conserved uncharacterized protein	0	0	0	0	0	0	0	0		0	0	0	0	0	0	0	0		11	3	12	14		7	11	19	11
BzS1_31100	conserved uncharacterized protein, related to nfeD	0	0	0	0	0	0	0	0		0	0	0	0	0	0	0	0		0	0	0	0		0	0	5	1
BzS1_31120	coaBC CoaBC: coenzyme A biosynthesis bifunctional protein [inlcudes: phosphopantothenoylcysteine decarboxylase, phosphopantothenate--cysteine ligase]	0	0	0	0	0	0	0	0		0	0	0	0	0	0	0	0		1	0	0	3		0	0	0	0
BzS1_31130	hypothetical protein	0	0	0	0	0	0	0	0		0	0	0	0	0	0	0	0		0	0	1	3		1	0	0	0
BzS1_31150	Rne: ribonulcease E	0	0	0	0	0	0	0	0		0	0	0	0	0	0	0	0		0	0	0	0		0	1	1	1
BzS1_31220	hypothetical protein	0	0	24	12	0	0	1	5		0	0	0	0	0	0	6	4		0	0	0	0		0	0	0	0
BzS1_31230	AtpC2: ATP synthase, subunit epsilon (ATP synthase F1 sector subunit epsilon)	1	0	2	0	0	0	4	9		0	0	1	0	0	0	1	1		2	2	19	15		0	0	5	4
BzS1_31240	AtpD2: ATP synthase, subunit beta (ATP synthase F1 sector subunit beta)	50	62	93	85	78	70	54	71		5	11	22	18	0	0	40	35		26	13	21	23		6	13	6	6
BzS1_31250	AtpG3: ATP synthase, subunit gamma (ATP synthase F1 sector subunit gamma)	1	6	0	1	7	1	11	12		3	5	0	0	2	2	2	2		33	27	112	147		25	28	49	69
BzS1_31260	AtpA1: ATP synthase subunit alpha	15	14	27	31	40	25	149	166		1	3	19	32	5	8	167	106		10	1	35	29		4	3	18	18
BzS1_31270	AtpH: ATP synthase, subunit delta (ATP synthase F1 sector subunit delta)	3	7	11	12	17	23	32	41		1	2	5	12	3	5	28	20		6	16	18	40		5	11	13	10
BzS1_31280	AtpF3: ATP synthase, subunit beta (ATP synthase F0 sector subunit beta)	0	0	0	0	0	0	0	0		0	0	0	0	0	0	0	0		6	7	8	11		0	3	8	8
BzS1_31290	AtpF4: ATP synthase, subunit beta (ATP synthase F0 sector subunit beta)	0	0	0	0	0	0	0	0		0	0	0	0	0	0	0	0		4	3	12	8		0	1	9	7
BzS1_31520	hypothetical protein	79	83	4	10	229	226	63	64		50	72	3	3	182	187	31	18		24	12	9	7		20	21	7	3
BzS1_31530	hypothetical protein	21	16	26	36	82	98	87	118		8	9	21	21	33	67	49	41		0	0	0	0		0	0	0	0
BzS1_31540	AspS2: aspartyl-tRNA synthetase	1	0	0	0	0	0	0	0		2	3	0	0	1	1	0	0		0	0	0	0		0	0	0	0
BzS1_31720	2-amino-4-deoxychorismate dehydrogenase	0	0	0	0	1	0	4	7		0	0	0	0	1	1	3	0		0	0	0	0		0	0	0	0
BzS1_31740	conserved uncharacterized protein, UPF0251	0	0	0	0	0	0	0	0		0	0	0	0	0	0	0	0		0	0	0	1		0	1	4	0
BzS1_31750	uncharacterized protein	0	0	0	1	0	0	1	1		0	0	0	1	0	0	1	5		0	0	4	0		0	0	20	12
BzS1_31840	ZraP2: zinc resistance-associated protein	0	0	0	0	2	3	4	5		0	2	6	12	16	22	14	14		0	0	0	0		0	0	0	0
BzS1_31850	RND efflux system, outer membrane lipoprotein, NodT family	0	0	0	0	0	0	0	0		0	0	0	0	0	0	0	0		0	0	1	1		11	9	24	13
BzS1_32090	flavodoxin/nitric oxide synthase	2	1	0	0	2	0	0	1		0	0	0	0	0	0	3	0		0	0	0	0		0	0	0	0
BzS1_32110	Rbr5: rubrerythrin	0	5	0	0	0	6	17	14		1	4	0	0	0	0	8	0		0	0	0	0		0	0	0	0
BzS1_32150	Tpx: thiol peroxidase	3	2	0	0	3	4	0	0		5	6	0	1	2	5	0	1		0	0	0	0		0	0	0	0
BzS1_32180	UspA domain protein	9	20	8	24	28	26	19	21		1	6	8	13	11	10	20	11		0	0	5	5		4	4	8	8
BzS1_32380	PilT domain protein	0	1	0	0	0	0	0	0		0	0	0	0	1	0	0	0		0	0	0	0		0	0	0	0
BzS1_32550	Rbr7: ruberythrin	0	0	13	19	1	1	9	11		0	0	14	25	0	0	22	7		0	0	0	0		0	0	0	0
BzS1_32570	nitroreductase	0	0	0	0	2	0	1	2		0	1	0	0	2	3	0	2		0	0	0	0		0	0	0	0
BzS1_32680	Dfx: desulfoferredoxin (superoxide reductase)	6	8	5	5	13	8	12	16		5	6	5	2	0	0	17	18		0	0	0	0		0	0	0	0
BzS1_32710	CooS-like carbon monoxide dehydrogenase , catalytic subunit	0	0	0	0	2	0	1	1		1	1	0	0	3	15	0	0		0	0	0	0		0	0	0	0
BzS1_32750	universal stress protein	11	8	3	2	12	17	8	7		1	5	7	1	11	3	24	6		4	11	16	23		0	9	19	27
BzS1_32760	hypothetical protein	0	0	0	0	0	0	0	0		0	0	0	0	0	0	0	0		0	2	0	0		0	1	0	0
BzS1_32800	flavodoxin/nitric oxide synthase	2	3	0	0	1	0	0	2		0	1	0	0	3	6	2	0		0	0	0	0		0	0	0	0
BzS1_32840	4Fe-4S ferredoxin iron-sulfur binding domain protein	0	0	0	0	0	0	0	0		0	0	0	3	0	0	0	2		0	0	0	0		0	0	0	0
BzS1_33050	Putative exopolysaccharide biosynthesis protein	0	0	0	0	0	0	0	0		0	0	0	0	0	0	0	0		19	12	13	22		6	6	7	5
BzS1_33060	Polysaccharide biosynthesis/export protein	0	0	0	0	0	0	0	0		0	0	0	0	0	0	0	0		13	0	46	49		25	16	77	84
BzS1_33170	conserved uncharacterized protein	0	0	0	0	0	0	0	0		0	0	0	0	0	0	0	0		1	2	0	0		0	0	1	0
BzS1_33310	FolD: bifunctional protein folD [includes: methylenetetrahydrofolate dehydrogenase (EC 1.5.1.5), methenyltetrahydrofolate cyclohydrolase (EC 3.5.4.9)]	31	43	16	12	95	105	54	80		0	2	6	2	16	15	69	49		8	14	28	33		11	12	23	25
BzS1_33350	RplU: 50S ribosomal protein L21	0	1	0	0	0	3	0	1		1	0	0	0	2	3	0	0		3	1	7	10		2	1	8	5
BzS1_33360	RpmA: 50S ribosomal protein L27	0	0	0	0	0	0	0	0		0	0	0	0	0	0	0	0		0	1	15	10		0	0	5	7
BzS1_33390	ProA: gamma-glutamyl phosphate reductase (glutamate-5-semialdehyde dehydrogenase)	1	0	0	0	0	1	0	0		0	0	0	0	0	0	0	0		0	0	0	0		0	0	0	0
BzS1_33670	Peptidyl-prolyl cis-trans isomerase	0	0	0	0	0	0	0	0		0	0	0	0	0	0	0	0		1	0	3	1		0	2	2	2
BzS1_33680	3-dehydroquinate synthase	0	0	1	0	0	0	0	0		0	0	1	0	0	0	2	0		0	0	0	0		0	0	0	0
BzS1_33710	fructose-1,6-bisphosphate aldolase, DhnA type	0	7	0	1	10	13	1	0		0	7	0	1	15	15	0	2		0	0	0	0		0	0	0	0
BzS1_33730	Adk: adenylate kinase	0	17	33	41	69	64	53	84		0	11	25	16	19	30	36	23		0	0	1	3		1	1	1	4
BzS1_33750	Hom: homoserine dehydrogenase	0	0	0	0	0	0	0	0		1	2	0	0	3	3	0	0		0	0	0	0		0	0	0	0
BzS1_33760	aminotransferase, class I and II	0	0	0	0	0	0	1	0		1	2	0	0	16	22	0	0		0	0	0	0		0	0	0	0
BzS1_33840	Ssb: single-stranded DNA-binding protein, helix-destabilizing	0	0	0	0	1	1	0	1		0	0	0	0	0	3	0	2		0	0	0	0		0	0	0	0
BzS1_33880	FAD-dependent pyridine nucleotide-disulphide oxidoreductase	21	21	0	3	28	29	1	0		11	31	0	0	35	29	13	14		0	0	1	0		0	0	1	0
BzS1_33900	Conserved hypothetical protein	3	1	0	0	7	8	0	2		4	1	0	0	4	11	7	4		2	2	1	0		0	0	0	1
BzS1_33910	uncharacterized ATP-binding protein, ParA family	28	30	5	17	48	45	18	30		9	19	13	13	12	24	54	29		28	22	62	70		19	28	40	50
BzS1_33930	dinitrogenase iron-molybdenum cofactor biosynthesis protein	7	4	0	0	0	3	0	1		2	2	0	0	2	2	0	0		1	2	0	1		0	1	0	1
BzS1_34020	GltX: glutamyl-tRNA synthetase	0	0	0	0	1	1	0	0		0	0	0	0	0	0	0	0		0	0	0	0		0	0	0	0
BzS1_34050	MetH: 5-methyltetrahydrofolate corrinoid/iron-sulfur protein methyltransferase	76	88	53	64	152	177	60	74		4	18	30	36	31	34	55	28		2	0	0	0		9	3	0	2
BzS1_34060	CdhE: CO dehydrogenase/acetyl-CoA synthase complex subunit	113	120	8	4	222	203	22	39		24	55	2	1	71	86	39	6		3	0	2	6		3	4	3	0
BzS1_34070	CdhC: CO dehydrogenase/acetyl-CoA synthase complex subunit	222	222	20	36	495	430	56	79		39	61	23	35	53	56	85	35		74	52	56	88		26	29	4	0
BzS1_34080	CdhA: Carbon-monoxide dehydrogenase (acceptor)	216	217	25	66	613	517	482	509		108	177	21	30	526	527	401	237		11	4	8	15		19	3	6	5
BzS1_34090	CdhD: CO dehydrogenase/acetyl-CoA synthase delta subunit (Corrinoid Fe-S protein)-like	34	27	9	7	38	33	17	23		3	9	3	3	10	17	6	0		0	0	0	0		0	0	0	0
BzS1_34100	predicted cobyrinic acid ac-diamide synthase	0	2	0	0	1	0	0	0		0	0	0	0	0	0	0	0		0	0	0	0		0	0	0	0

## Sheet: SolP Bz R1a
OK	Accession	Protein	MW (kDa)	pI	No. Peptides	SC (%)	FragCov	Score	RMS90 (ppm)	No. Alt Proteins	PeptideCount
TRUE	BzS1_00060	Extracellular matrix regulatory protein A	10.2836	10.2608	1	13.9785		27.87	34.8793	1	1
TRUE	BzS1_00120	PurH1: phosphoribosylaminoimidazolecarboxamide formyltransferase	47.6729	5.09389	1	3.24826		29.28	102.957	1	1
TRUE	BzS1_00960	MOSC domain containing protein	15.6742	6.89677	1	8.33333		50.53	56.2472	1	1
TRUE	BzS1_01080	HdrA1: heterodisulfide reductase-like protein, iron-sulfur subunit	162.066	5.89808	1	0.606878		52.38	57.1726	1	1
TRUE	BzS1_01200	MvhD3: methyl-viologen-reducing hydrogenase, delta subunit	15.6741	9.43012	1	5		34.11	42.8066	2	2
TRUE	BzS1_01610	HisI: phosphoribosyl-AMP cyclohydrolase	14.5031	6.18818	2	21.0938		91.44	423.394	1	3
TRUE	BzS1_01720	FabZ: (3R)-hydroxymyristoyl-[acyl-carrier-protein] dehydratase	16.7379	6.7374	3	23.1788		150.44	96.4438	1	6
TRUE	BzS1_01740	predicted outer membrane chaperone, Skp family	18.951	7.6955	1	11.0429		64.58	52.6575	1	2
TRUE	BzS1_01930	Pal: predicted peptidoglycan-associated lipoprotein	20.5273	5.40995	2	19.7802		56.28	85.1705	1	2
TRUE	BzS1_02750	DsrC: sulfite reductase, dissimilatory-type, gamma subunit	11.9489	5.35473	3	18.0952		123.37	91.6662	1	5
TRUE	BzS1_02770	LeuB: 3-isopropylmalate dehydrogenase	38.6307	5.04177	1	3.67232		55.28	61.3571	1	2
TRUE	BzS1_02780	IlvC: Ketol-acid reductoisomerase (Acetohydroxy-acid isomeroreductase)	37.8191	4.95045	7	32.5581		305.45	137.183	1	15
TRUE	BzS1_02870	CapI: biosynthesis protein of type I capsular polysaccharide	37.1611	8.53718	1	4.30769		38.76	657.739	1	1
TRUE	BzS1_02880	GroL1: 60kDa chaperonin GroEL	58.3355	5.04038	16	29.4545		773.38	133.132	2	36
TRUE	BzS1_02890	GroS1: 10kDa chaperonin GroES	10.5727	5.08439	1	10.5263		26.97	28.1458	1	2
TRUE	BzS1_02920	WrbA1: NADH-quinone oxidoreductase, Flavoprotein	16.9368	8.79951	2	15.625		122.93	53.4238	1	6
TRUE	BzS1_02990	RnfB1: electron transport complex protein RnfB	75.3961	5.6899	1	1.58273		51.64	92.142	1	1
TRUE	BzS1_03000	hypothetical protein	17.2496	5.60841	1	5.22876		35.82	91.8249	1	1
TRUE	BzS1_03090	BamG-like predicted NADH-quinone oxidoreductase, subunit E	18.7407	7.60204	1	9.03614		42.92	34.1188	1	1
TRUE	BzS1_03110	HdrA4: heterodisulfide reductase-like protein, iron-sulfur subunit	160.184	5.22517	12	11.7368		537.13	308.877	4	34
TRUE	BzS1_03150	BamE-like predicted heterodisulfide reductase, iron-sulfur subunit A	109.941	5.2664	5	8.95522		256.73	458.091	1	5
TRUE	BzS1_03170	MvhD4: methyl-viologen-reducing hydrogenase, delta subunit	12.3233	7.73342	2	26.3636		67.02	563.474	1	3
TRUE	BzS1_03190	MetF2: 5,10-methylenetetrahydrofolate reductase	34.1143	6.62109	5	23.127		251.4	234.649	1	14
TRUE	BzS1_03280	DsrD: sulfite reductase, dissimilatory-type, delta subunit	8.63852	9.22269	2	26.3158		83.11	69.9917	1	3
TRUE	BzS1_03290	DsrB: sulfite reductase, dissimilatory-type, subunit beta	44.4417	6.53286	16	39.2405		835.04	108.968	1	56
TRUE	BzS1_03300	DsrA: sulfite reductase, dissimilatory-type, subunit alpha	54.2134	5.24001	13	34.9576		597.38	264.627	1	64
TRUE	BzS1_03530	universal stress protein	15.7584	8.53365	2	17.2662		94.56	365.732	1	3
TRUE	BzS1_04280	nitroreductase	18.563	9.19727	1	9.09091		61.89	45.1817	1	4
TRUE	BzS1_04590	Por: pyruvate-ferredoxin oxidoreductase	129.821	5.20391	3	3.89831		164.33	430.765	1	5
TRUE	BzS1_04960	HupA: DNA-binding protein HU 1	9.79355	10.0906	2	23.5955		89.17	88.9279	1	3
TRUE	BzS1_04990	conserved uncharacterized CCG domain protein	49.2428	5.17091	12	30.5046		563.01	82.5191	1	30
TRUE	BzS1_05010	AcdA1: acyl-CoA dehydrogenase	42.4023	5.01432	17	47.8036		1254.85	68.8977	1	130
TRUE	BzS1_05030	histidine triad (HIT) family protein	12.7396	6.3531	1	12.2807		40.81	71.004	1	1
TRUE	BzS1_05460	Asd: aspartate-semialdehyde dehydrogenase	40.3185	5.48685	4	16.7116		226.7	263.093	1	6
TRUE	BzS1_05730	SerA: D-3-phosphoglycerate dehydrogenase	57.0372	5.52937	1	3.04183		66.17	472.02	1	2
TRUE	BzS1_05750	DegP2: serine protease, do-like	53.0426	8.57221	2	7.58197		103.58	309.984	1	2
TRUE	BzS1_05800	HppA: membrane-bound proton-translocating pyrophosphatase (H(+)-PPase)	70.4789	6.37702	4	6.99708		124.1	92.7784	1	8
TRUE	BzS1_05890	conserved uncharacterized protein, DUF296	18.0683	5.93525	1	9.14634		44.46	93.1481	1	1
TRUE	BzS1_07180	RpsI: 30S ribosomal protein S9	14.763	10.3461	1	11.5385		32.77	22.7759	1	1
TRUE	BzS1_07660	HdrA5: heterodisulfide reductase-like protein, iron-sulfur subunit	162.225	5.09624	1	0.742741		469.01	710.253	1	3
TRUE	BzS1_07740	BamE: predicted heterodisulfide reductase, iron-sulfur subunit A	115.513	5.27665	5	7.17703		335.7	257.112	1	13
TRUE	BzS1_07760	BamD: putative heterodisulfide reductase, subunit B	43.3728	6.68101	2	7.04961		104.94	53.3998	1	13
TRUE	BzS1_07810	GCN5-related N-acetyltransferase	17.6534	9.55627	3	23.871		136.52	70.4419	1	6
TRUE	BzS1_07920	GlyS: glycyl-tRNA synthetase, subunit beta	78.3858	5.50459	1	2.60116		30.18	85.525	1	1
TRUE	BzS1_07950	AroE: shikimate dehydrogenase	30.8361	5.37182	1	6.29371		45.07	93.9028	1	2
TRUE	BzS1_08070	Sat1: sulfate adenylyltransferase (ATP sulfurylase)	43.6162	6.60912	19	50		971.04	164.093	1	88
TRUE	BzS1_08370	TrxA1: Thioredoxin	12.1433	4.89747	1	13.0841		46.44	114.778	1	2
TRUE	BzS1_08380	TrxB: thioredoxin reductase	33.8117	5.232	1	3.52564		50.01	726.724	1	1
TRUE	BzS1_08530	predicted antibiotic biosynthesis monooxygenase	10.9978	5.20402	2	28.4211		78.52	72.5439	1	3
TRUE	BzS1_08610	BbsG: benzylsuccinyl-CoA dehydrogenase	46.5748	5.42501	1	5.13447		56.92	92.5971	1	2
TRUE	BzS1_08850	hypothetical protein	13.7617	4.77325	2	16.129		81.5	94.5612	1	8
TRUE	BzS1_08860	universal stress protein	16.0027	9.13895	7	52.0833		382.18	57.4818	1	33
TRUE	BzS1_09090	AcsA: acetyl-coenzyme A synthetase (acetate--CoA ligase)	74.7704	5.5629	4	8.80121		179.38	56.6658	1	4
TRUE	BzS1_09300	two component system response regulator	16.2066	6.17953	3	18.1818		158.6	66.385	1	6
TRUE	BzS1_09430	Putative rhodanese-like protein	33.4569	5.23852	1	3.9604		72.16	22.4891	1	5
TRUE	BzS1_09560	Conserved hypothetical protein	16.6859	5.30987	1	9.65517		32.75	100.336	1	1
TRUE	BzS1_09840	GCN5-related N-acetyltransferase	17.0938	5.76788	3	24.5033		148.75	89.7383	1	5
TRUE	BzS1_10160	RmlB: dTDP-glucose 4,6-dehydratase	40.3343	6.02583	1	3.72493		31.18	902.192	1	3
TRUE	BzS1_10390	SerC: phosphoserine aminotransferase	40.5934	5.70411	3	11.2637		200.41	105.018	1	5
TRUE	BzS1_10870	WrbA2: NADH-quinone oxidoreductase, Flavoprotein	16.5155	5.28797	3	22.5166		182.77	398.815	1	5
TRUE	BzS1_10890	Rbr1: rubrerythrin	18.1247	5.43324	1	8.53659		31.07	49.5963	1	1
TRUE	BzS1_11060	conserved hypothetical protein	12.5615	5.50224	1	7.9646		49.85	83.8755	1	1
TRUE	BzS1_11280	AcpP: acyl carrier protein	8.59423	3.82027	1	15.3846		29.26	70.7495	1	2
TRUE	BzS1_11300	RpiB: ribose-5-phosphate isomerase B	17.614	9.45309	1	10.1266		33.15	9.67601	1	2
TRUE	BzS1_11370	RibH: 6,7-dimethyl-8-ribityllumazine synthase	16.6857	5.23884	3	24.5161		124.12	51.1588	1	9
TRUE	BzS1_11400	LeuS: leucyl-tRNA synthetase	98.8445	5.43238	2	3.48837		65.75	417.417	1	2
TRUE	BzS1_11980	AsrB2: predicted anaerobic sulfite reductase, subunit B	31.4599	5.63564	1	5.35714		26.82	5.39349	1	1
TRUE	BzS1_11990	AsrA2: predicted anaerobic sulfite reductase, subunit A	40.2057	5.42405	1	4.57143		100.32	28.5682	1	9
TRUE	BzS1_12560	Fructose-bisphosphate aldolase	35.9285	6.02027	2	9.36556		65.32	87.3861	1	3
TRUE	BzS1_12780	conserved uncharacterized protein	15.2079	7.7519	1	11.4504		27.73	26.7502	1	2
TRUE	BzS1_12870	QueD: queuosine biosynthesis protein	14.3572	5.94433	1	9.7561		64.25	76.5849	1	1
TRUE	BzS1_12970	Flavoprotein subunit of putative benzene dehydrogenase	54.3335	5.8561	37	61.4754		2437.86	158.173	1	445
TRUE	BzS1_12980	heterodisulfide reductase subunit B-like subunit of putative benzene dehydrogenase	48.4176	6.2058	35	66.3573		2468.27	136.917	1	396
TRUE	BzS1_12990	Flavoprotein subunit of putative benzene dehydrogenase	65.7193	5.34661	40	49.5667		2746.26	118.447	1	433
TRUE	BzS1_13040	3-hydroxybutyryl-CoA dehydrogenase	31.4453	6.15582	15	60.2787		802.84	146.307	1	54
TRUE	BzS1_13050	3-hydroxybutyryl-CoA dehydrogenase (crotonase)	30.5626	5.48013	6	26.259		212.55	258.865	1	12
TRUE	BzS1_13070	transcriptional regulator, TetR family	23.2443	8.9672	1	7.65306		28.37	527.936	1	1
TRUE	BzS1_13200	hypothetical protein	25.5402	8.50097	4	27.8761		230.68	79.3024	1	8
TRUE	BzS1_13420	hypothetical protein	54.2344	8.09957	9	23.4273		373.14	119.722	1	17
TRUE	BzS1_13430	universal stress protein	17.7063	5.44338	3	21.1538		134.58	70.5395	1	6
TRUE	BzS1_13680	FusA2: elongation factor G (EF-G)	76.0961	5.15777	3	8.09249		138.11	303.794	1	4
TRUE	BzS1_13720	predicted R-phenyllactate dehydratase subunit alpha	46.8471	5.08108	2	5.83942		107.15	88.0225	1	4
TRUE	BzS1_13790	CheW: chemotaxis protein CheW	18.4378	4.76449	1	10		87.76	394.295	1	2
TRUE	BzS1_13850	hypothetical protein	15.4446	4.06306	1	10.7143		30.36	135.289	1	1
TRUE	BzS1_14060	RpsP: 30S ribosomal protein S16	9.71236	10.153	2	13.7931		92.12	69.4953	1	3
TRUE	BzS1_14070	conserved uncharacterized protein, UPF0109	8.21956	7.98678	1	32.8947		33.04	277.498	1	1
TRUE	BzS1_14190	SurA1: predicted chaperone (peptidyl-prolyl cis-trans isomerase)	39.6177	8.70316	1	3.17003		29.78	12.7294	1	2
TRUE	BzS1_14200	PurM: phosphoribosylformylglycinamidine cyclo-ligase	38.5835	4.85389	2	5.98291		92.82	616.316	1	2
TRUE	BzS1_14350	AAA ATPase chaperone	32.4271	5.94059	1	3.88693		58.61	133.922	1	1
TRUE	BzS1_14390	KdsC: 3-deoxy-D-manno-octulosonate 8-phosphatase	20.1566	6.73933	1	7.56757		61.69	105.065	1	2
TRUE	BzS1_14490	Gap: glyceraldehyde-3-phosphate dehydrogenase (phosphorylating)	35.8994	5.93568	1	4.51807		109.36	500.233	1	4
TRUE	BzS1_14560	Amino-acid acetyltransferase	17.2579	6.58103	1	8.60927		70.32	98.1574	1	2
TRUE	BzS1_14640	BamB: tungsten-containing aldehyde:ferredoxin oxidoreductase	76.6849	5.70486	10	18.6289		407.72	251.444	1	40
TRUE	BzS1_14830	hypothetical protein	14.2134	5.03355	3	19.8529		141.5	376.439	1	9
TRUE	BzS1_15070	KatG: catalase-peroxidase	80.5569	5.43644	13	25.5814		584.18	313.204	1	38
TRUE	BzS1_15430	thiolase	43.5384	6.40864	8	19.3955		504.75	81.8029	1	37
TRUE	BzS1_15450	Fhs: formate--tetrahydrofolate ligase	63.8921	5.97135	33	55.1959		2018.68	168.907	1	214
TRUE	BzS1_15480	4-hydroxybenzoyl-CoA thioesterase	15.79	9.11887	1	7.5188		57.35	91.7448	1	1
TRUE	BzS1_15980	DnaK: chaperone Hsp70 family	68.3911	4.95077	11	25.3145		593.71	121.839	1	35
TRUE	BzS1_16040	Tgt: queuine tRNA-ribosyltransferase	40.8164	6.06759	1	2.44565		28.14	38.9111	1	1
TRUE	BzS1_16520	HdrA7: heterodisulfide reductase-like protein, iron-sulfur subunit	163.392	5.27003	9	6.53199		473.59	404.253	2	16
TRUE	BzS1_16540	BamFG2: methyl-viologen-reducing hydrogenase domain modulated NADH-quinone oxidoreductase, subunit E	15.3388	8.37653	3	30.9353		165.68	197.571	1	8
TRUE	BzS1_16560	MvhD7: methyl-viologen-reducing hydrogenase domain protein (subunit delta)	41.8555	5.16653	6	18.4987		343.07	57.8428	1	12
TRUE	BzS1_16580	hypothetical protein	49.9519	5.72301	3	8.84956		92.38	286.089	1	4
TRUE	BzS1_16590	HdrA8: heterodisulfide reductase-like protein, iron-sulfur subunit	61.1733	5.46709	6	16.0142		399.19	49.553	1	12
TRUE	BzS1_16610	HdrA9: CoB--CoM heterodisulfide reductase, iron-sulfur subunit alpha	61.3835	5.52018	8	24.552		490.23	239.733	1	23
TRUE	BzS1_16620	HdrA10: CoB--CoM heterodisulfide reductase, iron-sulfur subunit alpha	29.9002	4.47097	2	9.25926		87.52	115.504	1	2
TRUE	BzS1_16690	hypothetical protein	51.4872	5.72494	2	6.82819		86.11	293.919	1	2
TRUE	BzS1_16720	hypothetical protein	17.6989	5.38282	1	18.0645		49.85	265.473	1	2
TRUE	BzS1_16770	nitroreductase	19.9563	8.33092	4	37.2222		210.27	56.931	1	8
TRUE	BzS1_16800	AcdA3: acyl-CoA dehydrogenase	59.0721	5.46496	2	4.63822		98.23	75.4982	1	2
TRUE	BzS1_16940	conserved uncharacterized protein	40.4115	4.92503	1	2.52101		28.02	888.736	1	1
TRUE	BzS1_17310	AtpE1: ATP synthase subunit gamma (ATP synthase F0 sector subunit gamma)	8.09239	4.81501	1	34.1463		26.14	112.787	1	1
TRUE	BzS1_17360	beta-lactamase domain protein	36.0192	6.2513	1	5.60748		44.64	94.7541	1	1
TRUE	BzS1_17370	Dephospho-CoA kinase	54.4072	6.71102	3	9.01468		154.12	115.438	1	4
TRUE	BzS1_17620	Conserved hypothetical protein	36.6994	5.72056	1	3.68098		86.91	23.8948	1	2
TRUE	BzS1_17700	2Fe-2S ferredoxin iron-sulfur binding domain protein	68.3779	5.02938	1	1.92308		27.02	28.7656	1	1
TRUE	BzS1_18440	ClpX2: ATP-dependent Clp protease, ATP binding subunit	67.7681	5.08086	1	3.32779		38.37	77.2747	1	1
TRUE	BzS1_18920	UspA domain protein	33.6216	7.77145	1	4.22078		39.4	63.7839	1	1
TRUE	BzS1_19350	PpiA: peptidyl-prolyl cis-trans isomerase A	18.6804	6.13018	1	7.7381		53.55	105.697	1	2
TRUE	BzS1_19480	FdhA3: formate dehydrogenase, subunit alpha	101.645	6.03426	3	5.21173		135.66	469.748	1	3
TRUE	BzS1_19660	universal stress protein	16.2364	5.57711	1	9.58904		30.3	523.316	1	2
TRUE	BzS1_20310	aminotransferase, class I and II	43.3223	6.03555	1	4.65116		54.35	86.7769	1	2
TRUE	BzS1_20410	conserved uncharacterized protein, DUF35	16.07	6.33002	6	55.2448		392.18	134.894	1	15
TRUE	BzS1_20420	thiolase, C-terminal domain protein	41.1255	5.56077	11	39.6907		595.59	81.9575	1	41
TRUE	BzS1_20460	Smc: predicted chromosome partition protein	138.383	5.91624	1	1.16667		31.32	33.2343	1	1
TRUE	BzS1_20740	UDP-sulfoquinovose synthase	46.515	6.07432	1	2.48139		47.18	824.232	1	1
TRUE	BzS1_21390	EtfB3: electron transfer flavoprotein, subunit beta	28.099	4.97758	6	42.0455		342.9	74.2796	1	18
TRUE	BzS1_21400	EtfA3 electron transfer flavoprotein, subunit alpha	34.8101	4.83146	8	40.6728		563.09	200.484	1	59
TRUE	BzS1_21440	BamD-like putative heterodisulfide reductase, subunit B	42.4821	5.79885	10	30.3665		419.65	196.833	1	22
TRUE	BzS1_21800	DegT/DnrJ/EryC1/StrS aminotransferase	43.045	5.51131	1	6.28272		29.45	316.691	1	1
TRUE	BzS1_21900	EchA3: enoyl-CoA hydratase/isomerase	28.1336	5.81509	3	15.8915		164.27	75.0438	1	10
TRUE	BzS1_22280	predicted pyridoxamine-phosphate oxidase, FMN-binding	14.6849	9.42542	3	29.4118		215.01	261.189	1	8
TRUE	BzS1_22490	uncharacterized protein	17.1333	6.34637	1	13.0719		27.54	71.49	1	1
TRUE	BzS1_22530	MglB: putative gliding motility regulatory protein	14.1652	4.50867	1	10.0775		54.45	28.7556	1	3
TRUE	BzS1_22980	MetK: S-adenosylmethionine synthase	42.6527	5.83645	1	6.95876		37.79	333.982	1	1
TRUE	BzS1_24150	hypothetical protein	16.1936	6.06011	1	8.84354		36.89	191.428	1	1
TRUE	BzS1_24310	hypothetical protein	53.1273	8.77494	3	7.49465		140.62	95.8565	1	3
TRUE	BzS1_25150	ATP synthase subunit c like	10.6316	4.54595	1	12.381		38.36	47.1589	1	3
TRUE	BzS1_25200	Pnp: polyribonucleotide nucleotidyltransferase (polynucleotide phosphorylase)	76.6025	5.01785	3	6.00858		158.47	267.652	1	4
TRUE	BzS1_25310	Glutaconyl-CoA decarboxylase subunit alpha	115.789	7.09661	1	1.15274		50.38	33.4845	1	1
TRUE	BzS1_25590	CarB: carbamoyl-phosphate synthase, large chain	119.258	5.33636	2	2.59019		116.7	405.572	1	3
TRUE	BzS1_25600	PurF: amidophosphoribosyltransferase	53.1099	6.71198	1	2.08768		33.52	84.7414	1	1
TRUE	BzS1_25690	RibF: riboflavin biosynthesis protein [Includes: riboflavin kinase (flavokinase), FMN adenylyltransferase (FAD pyrophosphorylase)]	33.9112	8.89841	1	5.84416		30.4	405.766	1	1
TRUE	BzS1_25720	RplI: 50S ribosomal protein L9	17.0354	9.00106	3	15.1316		113.67	47.7577	1	4
TRUE	BzS1_25890	HdrC: CoB--CoM heterodisulfide reductase, iron-sulfur subunit gamma associated with qmoAB	22.2652	9.28432	1	6.63265		25.92	120.843	1	1
TRUE	BzS1_25900	QmoB: quinone interacting membrane bound oxidoreductase, subunit B	81.8048	5.01058	27	43.8762		1348.37	212.791	1	87
TRUE	BzS1_25910	QmoA: quinone interacting membrane bound oxidoreductase, subunit A	47.6154	5.04284	11	30.3241		557.26	114.279	1	31
TRUE	BzS1_25920	AprA: adenylylsulfate reductase, subunit alpha	70.0327	5.68189	39	52.4721		2548.34	105.155	1	523
TRUE	BzS1_25930	AprB: adenylylsulfate reductase, subunit beta	16.0836	5.39916	3	17.931		141.96	100.497	1	7
TRUE	BzS1_26030	single-stranded nucleic acid binding R3H domain protein	24.7183	6.87391	1	4.97738		88.42	74.2108	1	2
TRUE	BzS1_26180	BbsE: benzylsuccinate CoA-transferase, subunit	44.0837	5.97584	2	10.4218		114.09	430.049	1	3
TRUE	BzS1_26190	L-carnitine dehydratase/bile acid-inducible protein F	50.519	5.71703	3	7.03297		175.13	63.2193	1	6
TRUE	BzS1_26200	hypothetical protein	45.577	6.62386	6	20.3008		229.61	83.0428	1	16
TRUE	BzS1_26210	CoA ligase	58.8171	6.78771	15	33.4608		963.01	155.925	1	111
TRUE	BzS1_26500	RpsE: 30S ribosomal protein S5	17.5287	10.0903	1	8.48485		42.93	1.05302	1	1
TRUE	BzS1_26520	RplF: 50S ribosomal protein L6	19.6179	9.7653	3	19.1011		173.22	59.6395	1	6
TRUE	BzS1_26550	RplE: 50S ribosomal protein L5	20.1656	9.36689	3	22.3464		119.02	308.136	1	7
TRUE	BzS1_26570	RplN: 50S ribosomal protein L14	13.0752	10.1192	1	10.6557		43.79	127.598	1	2
TRUE	BzS1_26670	RplC: 50S ribosomal protein L3	22.3538	10.0597	1	8.25243		37.14	478.234	1	2
TRUE	BzS1_26690	Tuf1: elongation factor Tu (EF-Tu)	43.7913	5.00257	5	18.136		296.09	262.503	1	17
TRUE	BzS1_26700	RpsG: 30S ribosomal protein S7	17.5967	10.7124	2	18.5897		79.46	76.01	1	3
TRUE	BzS1_26720	DNA-directed RNA polymerase, beta\' subunit	151.462	8.48281	2	2.20751		111.3	65.4292	1	8
TRUE	BzS1_26740	RplL: 50S ribosomal protein L7/12	13.392	4.50654	1	10.1562		34.72	31.6348	1	1
TRUE	BzS1_26830	Ndk: nucleoside diphosphate kinase	15.8381	6.7499	1	6.42857		37.14	65.2212	1	3
TRUE	BzS1_26860	ArgC: N-acetyl-gamma-glutamyl-phosphate reductase	38.3274	5.13587	2	7.36544		112.06	62.2872	1	3
TRUE	BzS1_26960	DsrK: predicted redox complex linked to DsrAB , iron-sulfur binding subunit	61.4582	5.49465	4	9.42699		157.16	120.664	1	8
TRUE	BzS1_27530	RpsA: ribosomal protein S1	68.7966	4.9356	2	3.58306		105.52	557.756	1	3
TRUE	BzS1_27610	FAD-dependent pyridine nucleotide-disulphide oxidoreductase	62.3111	5.28295	1	2.64085		99.38	102.723	1	2
TRUE	BzS1_27630	RnfB2: electron transport complex protein RnfB	75.1258	5.26223	2	4.89209		96.31	387.602	1	4
TRUE	BzS1_27710	GuaB: inosine-5'-monophosphate dehydrogenase	52.8097	6.30749	1	2.66393		55.67	17.2733	1	1
TRUE	BzS1_28000	Fructose-1,6-bisphosphate aldolase/phosphatase	40.0121	5.23756	11	48.7671		587.74	126.476	1	26
TRUE	BzS1_28090	ferredoxin dependent glutamate synthase	59.9172	6.01514	3	7.42754		123.38	64.9662	1	5
TRUE	BzS1_28440	Putative dinitrogenase iron-molybdenum cofactor biosynthesis protein	21.5278	9.75622	1	8.45771		73.65	91.0484	1	4
TRUE	BzS1_28760	dinitrogenase iron-molybdenum cofactor biosynthesis protein	13.5968	5.22495	1	12.4031		52.58	76.4303	1	1
TRUE	BzS1_28770	dinitrogenase iron-molybdenum cofactor biosynthesis protein	12.5724	4.69912	4	47.0588		262.77	117.476	1	8
TRUE	BzS1_29350	CBS domain containing membrane protein	17.9941	5.50245	1	11.465		74.07	478.059	1	4
TRUE	BzS1_29950	SufBD family protein	44.3817	5.5911	1	2.96296		32.84	22.8569	1	1
TRUE	BzS1_30040	BzdZ: predicted dehydrogenase	26.7718	8.2506	2	14.8		68.99	476.93	1	3
TRUE	BzS1_30050	Had: 6-hydroxycyclohex-1-ene-1-carboxyl-CoA dehydrogenase	39.2894	7.51467	10	32.0652		507.26	155.21	1	50
TRUE	BzS1_30060	Oah: predicted 6-oxo-cyclohex-1-ene-carbonyl- CoA hydrolase	42.3786	6.03693	18	49.7354		1092.77	132.798	1	137
TRUE	BzS1_30070	Dch: enoyl-CoA hydratase/isomerase related to dienoyl-CoA hydratase	28.0375	5.37054	2	10.9804		69.69	66.9478	1	3
TRUE	BzS1_30110	hypothetical protein	14.0117	5.35494	7	48.8		348.31	88.9403	1	13
TRUE	BzS1_30350	GCN5-related N-acetyltransferase	17.1467	5.29299	4	28.8591		248.32	39.2989	1	9
TRUE	BzS1_30580	DapA: dihydrodipicolinate synthase	31.8778	5.24546	4	22.6804		234.82	83.3439	1	6
TRUE	BzS1_30770	Tkt: transketolase	72.9471	5.53075	1	1.63934		31.05	149.53	1	1
TRUE	BzS1_31030	GlnA: glutamine synthetase	53.3405	5.02436	2	9.14894		87.99	213.946	1	5
TRUE	BzS1_31230	AtpC2: ATP synthase, subunit epsilon (ATP synthase F1 sector subunit epsilon)	14.931	5.49615	1	6.61765		36.03	834.935	1	1
TRUE	BzS1_31240	AtpD2: ATP synthase, subunit beta (ATP synthase F1 sector subunit beta)	51.0964	4.80679	12	34.3949		615.44	207.305	1	50
TRUE	BzS1_31250	AtpG3: ATP synthase, subunit gamma (ATP synthase F1 sector subunit gamma)	32.911	6.92027	1	4.74576		84.65	641.51	1	1
TRUE	BzS1_31260	AtpA1: ATP synthase subunit alpha	55.1035	5.10586	7	16.0714		410.72	58.0063	1	15
TRUE	BzS1_31270	AtpH: ATP synthase, subunit delta (ATP synthase F1 sector subunit delta)	20.2639	6.83183	2	17.3913		133.21	84.5354	1	3
TRUE	BzS1_31520	hypothetical protein	18.5214	6.96587	9	57.3171		536.68	231.657	1	79
TRUE	BzS1_31530	hypothetical protein	16.6143	5.35783	6	37.3333		388.99	86.271	1	21
TRUE	BzS1_31540	AspS2: aspartyl-tRNA synthetase	68.1391	5.54688	1	1.83639		49.64	75.996	1	1
TRUE	BzS1_32090	flavodoxin/nitric oxide synthase	16.2782	6.29681	2	25.1701		92.7	59.308	1	2
TRUE	BzS1_32150	Tpx: thiol peroxidase	18.8408	5.15072	2	24.5614		125.19	207.982	1	3
TRUE	BzS1_32180	UspA domain protein	34.5498	6.03533	5	19.7411		234.59	140.325	1	9
TRUE	BzS1_32680	Dfx: desulfoferredoxin (superoxide reductase)	13.9762	6.99931	2	23.3871		142.35	61.456	1	6
TRUE	BzS1_32750	universal stress protein	15.7276	7.02515	5	42.3611		281.14	105.371	1	11
TRUE	BzS1_32800	flavodoxin/nitric oxide synthase	44.6934	6.02187	2	8.88325		87.12	550.276	1	2
TRUE	BzS1_33310	FolD: bifunctional protein folD [includes: methylenetetrahydrofolate dehydrogenase (EC 1.5.1.5), methenyltetrahydrofolate cyclohydrolase (EC 3.5.4.9)]	32.6196	8.76405	10	35.7616		436.57	178.658	1	31
TRUE	BzS1_33390	ProA: gamma-glutamyl phosphate reductase (glutamate-5-semialdehyde dehydrogenase)	45.739	5.75719	1	5.02392		54.63	345.474	1	1
TRUE	BzS1_33880	FAD-dependent pyridine nucleotide-disulphide oxidoreductase	61.4644	6.50114	6	14.5133		267.16	84.8984	1	21
TRUE	BzS1_33900	Conserved hypothetical protein	12.0149	6.54012	1	17.5439		89.3	409.484	1	3
TRUE	BzS1_33910	uncharacterized ATP-binding protein, ParA family	31.3174	6.01012	4	21.1073		224.12	66.7075	1	28
TRUE	BzS1_33930	dinitrogenase iron-molybdenum cofactor biosynthesis protein	12.6426	8.85281	5	48.3333		185.97	73.6341	1	7
TRUE	BzS1_34050	MetH: 5-methyltetrahydrofolate corrinoid/iron-sulfur protein methyltransferase	33.0219	4.81971	13	34.6667		845.34	270.885	1	76
TRUE	BzS1_34060	CdhE: CO dehydrogenase/acetyl-CoA synthase complex subunit	48.508	4.75648	24	59.5556		1155.01	188.134	1	113
TRUE	BzS1_34070	CdhC: CO dehydrogenase/acetyl-CoA synthase complex subunit	81.2788	5.09507	34	45.2575		1948.66	133.994	1	222
TRUE	BzS1_34080	CdhA: Carbon-monoxide dehydrogenase (acceptor)	73.8334	5.63287	32	49.1202		2078.22	112.812	1	216
TRUE	BzS1_34090	CdhD: CO dehydrogenase/acetyl-CoA synthase delta subunit (Corrinoid Fe-S protein)-like	55.698	5.65925	8	21.2891		469.28	301.603	1	34

## Sheet: SolP Bz R2a
OK	Accession	Protein	MW (kDa)	pI	No. Peptides	SC (%)	FragCov	Score	RMS90 (ppm)	No. Alt Proteins	PeptideCount
TRUE	BzS1_00060	Extracellular matrix regulatory protein A	10.2836	10.2608	1	24.7312		29.68	376.193	1	1
TRUE	BzS1_00290	Glycosyltransferase involved in cell wall biogenesis	52.0594	8.34641	1	2.42291		25.63	151.686	1	1
TRUE	BzS1_00710	GyrA: DNA gyrase, subunit alpha	91.316	6.99108	1	1.73697		28.61	84.3935	1	4
TRUE	BzS1_00960	MOSC domain containing protein	15.6742	6.89677	1	9.72222		36.88	72.4307	1	1
TRUE	BzS1_01200	MvhD3: methyl-viologen-reducing hydrogenase, delta subunit	15.6741	9.43012	1	5		26.42	105.618	2	1
TRUE	BzS1_01610	HisI: phosphoribosyl-AMP cyclohydrolase	14.5031	6.18818	1	10.1562		38.88	61.3316	1	1
TRUE	BzS1_01620	HisG: ATP phosphoribosyltransferase	32.7223	6.27555	2	11.7241		71.96	38.0278	1	2
TRUE	BzS1_01680	LpxB: lipid-A-disaccharide synthase	40.702	9.55627	1	3.2345		26.39	721.599	1	1
TRUE	BzS1_01710	LpxA: acyl-[acyl-carrier-protein]--UDP-N-acetylglucosamine O-acyltransferase	28.2489	9.2526	1	5.83658		39.29	612.862	1	1
TRUE	BzS1_01720	FabZ: (3R)-hydroxymyristoyl-[acyl-carrier-protein] dehydratase	16.7379	6.7374	3	16.5563		113.97	101.717	1	4
TRUE	BzS1_01740	predicted outer membrane chaperone, Skp family	18.951	7.6955	1	11.0429		84.22	82.6402	1	4
TRUE	BzS1_01890	Ttg1: toluene tolerance protein	22.599	8.91134	1	8.16327		32.36	517.299	1	1
TRUE	BzS1_02750	DsrC: sulfite reductase, dissimilatory-type, gamma subunit	11.9489	5.35473	2	18.0952		108.46	99.7843	1	3
TRUE	BzS1_02770	LeuB: 3-isopropylmalate dehydrogenase	38.6307	5.04177	2	7.62712		91.18	55.0506	1	3
TRUE	BzS1_02780	IlvC: Ketol-acid reductoisomerase (Acetohydroxy-acid isomeroreductase)	37.8191	4.95045	4	19.7674		265.57	231.867	1	4
TRUE	BzS1_02880	GroL1: 60kDa chaperonin GroEL	58.3355	5.04038	16	23.2727		950.81	219.831	2	57
TRUE	BzS1_02890	GroS1: 10kDa chaperonin GroES	10.5727	5.08439	1	10.5263		35.19	101.615	1	2
TRUE	BzS1_02920	WrbA1: NADH-quinone oxidoreductase, Flavoprotein	16.9368	8.79951	2	11.875		163.05	123.749	1	3
TRUE	BzS1_02990	RnfB1: electron transport complex protein RnfB	75.3961	5.6899	1	1.58273		36.39	76.9333	1	1
TRUE	BzS1_03110	HdrA4: heterodisulfide reductase-like protein, iron-sulfur subunit	160.184	5.22517	12	12.4152		563.03	337.699	3	29
TRUE	BzS1_03130	Methyl-viologen-reducing hydrogenase, delta subunit, (selenocysteine-containing)	27.4504	8.29205	3	19.2771		108.4	275.889	1	3
TRUE	BzS1_03150	BamE-like predicted heterodisulfide reductase, iron-sulfur subunit A	109.941	5.2664	3	4.1791		190.86	339.38	1	3
TRUE	BzS1_03190	MetF2: 5,10-methylenetetrahydrofolate reductase	34.1143	6.62109	7	33.2248		358.18	66.882	1	29
TRUE	BzS1_03290	DsrB: sulfite reductase, dissimilatory-type, subunit beta	44.4417	6.53286	18	46.3291		891.98	143.496	1	58
TRUE	BzS1_03300	DsrA: sulfite reductase, dissimilatory-type, subunit alpha	54.2134	5.24001	10	25.8475		535.96	64.2426	1	59
TRUE	BzS1_03450	two component system response regulator	16.5005	5.09881	1	11.6438		37.68	51.5989	1	1
TRUE	BzS1_03530	universal stress protein	15.7584	8.53365	3	30.9353		144.94	90.0658	1	4
TRUE	BzS1_04280	nitroreductase	18.563	9.19727	1	9.09091		40.55	41.0117	1	4
TRUE	BzS1_04590	Por: pyruvate-ferredoxin oxidoreductase	129.821	5.20391	2	1.61017		127.19	607.372	1	3
TRUE	BzS1_04960	HupA: DNA-binding protein HU 1	9.79355	10.0906	1	13.4831		50	59.7775	1	2
TRUE	BzS1_04990	conserved uncharacterized CCG domain protein	49.2428	5.17091	12	30.7339		502.15	97.0216	1	37
TRUE	BzS1_05010	AcdA1: acyl-CoA dehydrogenase	42.4023	5.01432	17	50.9044		1143.46	64.1817	1	133
TRUE	BzS1_05140	LonA: ATP-dependent protease La	92.9906	8.62679	1	2.32274		64.18	44.7943	1	2
TRUE	BzS1_05460	Asd: aspartate-semialdehyde dehydrogenase	40.3185	5.48685	3	12.938		217.44	287.779	1	4
TRUE	BzS1_05580	hypothetical protein	16.3951	5.07584	1	7.80142		38.31	30.1496	1	1
TRUE	BzS1_05730	SerA: D-3-phosphoglycerate dehydrogenase	57.0372	5.52937	1	3.04183		49.29	2.10805	1	1
TRUE	BzS1_05750	DegP2: serine protease, do-like	53.0426	8.57221	3	9.22131		117.3	333.094	1	3
TRUE	BzS1_05770	Prs: ribose-phosphate pyrophosphokinase (RPPK)	33.5417	6.84315	1	4.20712		31.8	88.4949	1	1
TRUE	BzS1_05800	HppA: membrane-bound proton-translocating pyrophosphatase (H(+)-PPase)	70.4789	6.37702	3	5.10204		156.53	283.274	1	9
TRUE	BzS1_07660	HdrA5: heterodisulfide reductase-like protein, iron-sulfur subunit	162.225	5.09624	2	1.35044		500.69	70.1263	3	3
TRUE	BzS1_07730	BamF: Methyl-viologen-reducing hydrogenase, delta subunit	26.5186	8.38583	5	17.6471		284.78	76.4484	1	7
TRUE	BzS1_07740	BamE: predicted heterodisulfide reductase, iron-sulfur subunit A	115.513	5.27665	3	3.92344		179.44	72.9166	1	8
TRUE	BzS1_07760	BamD: putative heterodisulfide reductase, subunit B	43.3728	6.68101	2	7.04961		146.2	88.4541	1	11
TRUE	BzS1_07810	GCN5-related N-acetyltransferase	17.6534	9.55627	1	7.09677		74.97	77.7602	1	2
TRUE	BzS1_07920	GlyS: glycyl-tRNA synthetase, subunit beta	78.3858	5.50459	2	4.33526		65.47	57.0374	1	2
TRUE	BzS1_08070	Sat1: sulfate adenylyltransferase (ATP sulfurylase)	43.6162	6.60912	25	66.4975		1127.03	161.453	1	122
TRUE	BzS1_08360	rhodanese-like protein	20.7251	6.07261	3	18.75		150.91	447.665	1	5
TRUE	BzS1_08370	TrxA1: Thioredoxin	12.1433	4.89747	3	26.1682		123.81	349.307	1	5
TRUE	BzS1_08380	TrxB: thioredoxin reductase	33.8117	5.232	2	7.69231		58.63	66.1408	1	2
TRUE	BzS1_08530	predicted antibiotic biosynthesis monooxygenase	10.9978	5.20402	2	28.4211		81.33	82.0158	1	3
TRUE	BzS1_08550	carboxyl transferase	65.8698	8.05172	2	6.75676		75.95	102.998	1	2
TRUE	BzS1_08600	BbsH: putative E-phenylitaconyl-CoA hydratase	28.0374	6.01696	1	7.03125		42.8	390.246	1	4
TRUE	BzS1_08610	BbsG: benzylsuccinyl-CoA dehydrogenase	46.5748	5.42501	1	5.13447		66.56	14.8184	1	2
TRUE	BzS1_08650	BbsC: 2-[hydroxy(Phenyl)methyl]-succinyl-CoA DH, subunit	27.379	5.06388	3	19.0476		175.46	268.088	1	5
TRUE	BzS1_08770	BssA: benzylsuccinate synthase, subunit alpha	98.2054	5.58405	1	2.20674		64.35	433.82	1	4
TRUE	BzS1_08850	hypothetical protein	13.7617	4.77325	2	16.129		89.66	90.7141	1	6
TRUE	BzS1_08860	universal stress protein	16.0027	9.13895	7	51.3889		429.55	85.2291	1	38
TRUE	BzS1_09090	AcsA: acetyl-coenzyme A synthetase (acetate--CoA ligase)	74.7704	5.5629	4	8.80121		157.82	417.466	1	6
TRUE	BzS1_09180	two component system response regulator	16.1479	6.32447	1	8.4507		32.89	612.471	1	2
TRUE	BzS1_09300	two component system response regulator	16.2066	6.17953	1	11.1888		29.71	43.9709	1	1
TRUE	BzS1_09430	Putative rhodanese-like protein	33.4569	5.23852	1	3.9604		76.03	619.233	1	5
TRUE	BzS1_09560	Conserved hypothetical protein	16.6859	5.30987	1	6.89655		28.05	123.845	1	1
TRUE	BzS1_09570	SodA1: superoxid dismutase, Mn-type	22.3203	5.94935	3	28.4264		176.95	290.072	1	4
TRUE	BzS1_09840	GCN5-related N-acetyltransferase	17.0938	5.76788	2	17.2185		87.82	122.269	1	4
TRUE	BzS1_10110	predicted pilus assembly protein PilZ, type IV	24.2915	6.53222	1	9.43396		28.81	13.2493	1	1
TRUE	BzS1_10160	RmlB: dTDP-glucose 4,6-dehydratase	40.3343	6.02583	1	3.72493		48.56	522.707	1	3
TRUE	BzS1_10190	Uridylate kinase	24.9512	6.01846	3	16.5179		135.43	110.908	1	4
TRUE	BzS1_10390	SerC: phosphoserine aminotransferase	40.5934	5.70411	2	6.86813		109.07	53.951	1	3
TRUE	BzS1_10870	WrbA2: NADH-quinone oxidoreductase, Flavoprotein	16.5155	5.28797	3	22.5166		126.3	386.652	1	6
TRUE	BzS1_11270	FabG1: beta-ketoacly-acyl-carrier-protein reductase	27.7752	6.84155	2	10.1961		128.51	53.9356	1	4
TRUE	BzS1_11280	AcpP: acyl carrier protein	8.59423	3.82027	1	15.3846		49.63	728.462	1	4
TRUE	BzS1_11300	RpiB: ribose-5-phosphate isomerase B	17.614	9.45309	2	10.1266		98.6	358.043	1	6
TRUE	BzS1_11310	GlyA: serine hydroxymethyltransferase	42.1018	8.96677	1	3.3419		45.11	565.154	1	1
TRUE	BzS1_11330	NrdR: transcriptional repressor	18.4406	9.2667	1	8.9172		28.51	65.9197	1	1
TRUE	BzS1_11370	RibH: 6,7-dimethyl-8-ribityllumazine synthase	16.6857	5.23884	3	23.2258		148.98	81.5441	1	6
TRUE	BzS1_11400	LeuS: leucyl-tRNA synthetase	98.8445	5.43238	1	1.86047		39.83	1.49648	1	2
TRUE	BzS1_11810	Sensor histidine kinase RcsC	82.8207	5.91314	1	1.49864		31.16	62.1779	1	8
TRUE	BzS1_11990	AsrA2: predicted anaerobic sulfite reductase, subunit A	40.2057	5.42405	1	4.57143		82	1.40579	1	10
TRUE	BzS1_12030	HdrA6: heterodisulfide reductase-like protein, iron-sulfur subunit	161.389	5.17123	1	0.948509		488.12	881.319	1	1
TRUE	BzS1_12470	hypothetical protein	27.8222	8.02053	1	5.71429		32.13	46.9802	1	1
TRUE	BzS1_12560	Fructose-bisphosphate aldolase	35.9285	6.02027	1	4.22961		34.98	132.522	1	1
TRUE	BzS1_12970	Flavoprotein subunit of putative benzene dehydrogenase	54.3335	5.8561	34	62.2951		2343.55	157.666	1	515
TRUE	BzS1_12980	heterodisulfide reductase subunit B-like subunit of putative benzene dehydrogenase	48.4176	6.2058	38	66.8213		2627.75	133.202	1	448
TRUE	BzS1_12990	Flavoprotein subunit of putative benzene dehydrogenase	65.7193	5.34661	40	53.8995		2484.74	197.169	1	446
TRUE	BzS1_13040	3-hydroxybutyryl-CoA dehydrogenase	31.4453	6.15582	15	45.6446		718.21	99.9302	1	59
TRUE	BzS1_13050	3-hydroxybutyryl-CoA dehydrogenase (crotonase)	30.5626	5.48013	23	60.0719		1256.06	77.4343	1	66
TRUE	BzS1_13200	hypothetical protein	25.5402	8.50097	4	27.8761		217.82	318.221	1	12
TRUE	BzS1_13420	hypothetical protein	54.2344	8.09957	6	15.1844		272.68	231.903	1	11
TRUE	BzS1_13430	universal stress protein	17.7063	5.44338	4	26.9231		221.02	60.6171	1	6
TRUE	BzS1_13680	FusA2: elongation factor G (EF-G)	76.0961	5.15777	5	10.9827		276.56	243.541	1	7
TRUE	BzS1_13720	predicted R-phenyllactate dehydratase subunit alpha	46.8471	5.08108	2	6.08273		67.81	449.678	1	2
TRUE	BzS1_13790	CheW: chemotaxis protein CheW	18.4378	4.76449	1	10		80.49	547.334	1	2
TRUE	BzS1_14060	RpsP: 30S ribosomal protein S16	9.71236	10.153	1	13.7931		78.39	57.9145	1	1
TRUE	BzS1_14070	conserved uncharacterized protein, UPF0109	8.21956	7.98678	1	32.8947		35.65	281.441	1	1
TRUE	BzS1_14190	SurA1: predicted chaperone (peptidyl-prolyl cis-trans isomerase)	39.6177	8.70316	1	2.88184		55.71	302.883	1	1
TRUE	BzS1_14200	PurM: phosphoribosylformylglycinamidine cyclo-ligase	38.5835	4.85389	3	14.245		120	76.0277	1	3
TRUE	BzS1_14350	AAA ATPase chaperone	32.4271	5.94059	2	8.48057		78.62	70.2645	1	2
TRUE	BzS1_14490	Gap: glyceraldehyde-3-phosphate dehydrogenase (phosphorylating)	35.8994	5.93568	2	8.13253		151	34.7282	1	7
TRUE	BzS1_14500	TpiA: triosephosphate isomerase	27.6075	5.84318	2	12.5984		119.5	71.9315	1	4
TRUE	BzS1_14560	Amino-acid acetyltransferase	17.2579	6.58103	1	8.60927		39.9	596.912	1	2
TRUE	BzS1_14640	BamB: tungsten-containing aldehyde:ferredoxin oxidoreductase	76.6849	5.70486	9	17.4367		357	76.1195	1	26
TRUE	BzS1_14830	hypothetical protein	14.2134	5.03355	2	19.8529		121.48	53.6173	1	4
TRUE	BzS1_15070	KatG: catalase-peroxidase	80.5569	5.43644	12	21.4774		605.52	185.398	1	36
TRUE	BzS1_15430	thiolase	43.5384	6.40864	7	17.1285		453.28	337.788	1	33
TRUE	BzS1_15450	Fhs: formate--tetrahydrofolate ligase	63.8921	5.97135	30	50.5963		1862.95	157.86	1	220
TRUE	BzS1_15770	GlgB: predicted 1,4-alpha-glucan-branching enzyme	84.8684	5.45502	1	2.31293		37.27	413.152	1	1
TRUE	BzS1_15950	PurA: adenylosuccinate synthetase	46.8424	5.66405	1	5.36131		27.19	16.9727	1	1
TRUE	BzS1_15980	DnaK: chaperone Hsp70 family	68.3911	4.95077	10	21.0692		519.94	228.386	1	23
TRUE	BzS1_16520	HdrA7: heterodisulfide reductase-like protein, iron-sulfur subunit	163.392	5.27003	4	3.0303		335.72	68.7893	1	8
TRUE	BzS1_16540	BamFG2: methyl-viologen-reducing hydrogenase domain modulated NADH-quinone oxidoreductase, subunit E	15.3388	8.37653	3	30.9353		120.69	233.845	1	5
TRUE	BzS1_16560	MvhD7: methyl-viologen-reducing hydrogenase domain protein (subunit delta)	41.8555	5.16653	6	18.4987		352.1	67.0284	1	12
TRUE	BzS1_16580	hypothetical protein	49.9519	5.72301	1	2.43363		60.65	682.529	1	1
TRUE	BzS1_16590	HdrA8: heterodisulfide reductase-like protein, iron-sulfur subunit	61.1733	5.46709	8	22.9537		458.15	121.786	1	15
TRUE	BzS1_16600	MvhD8: coenzyme F420 non-reducing hydrogenase, delta subunit	23.9625	8.27581	5	33.3333		263.81	162.281	1	10
TRUE	BzS1_16610	HdrA9: CoB--CoM heterodisulfide reductase, iron-sulfur subunit alpha	61.3835	5.52018	7	22.7599		455.58	180.817	1	23
TRUE	BzS1_16620	HdrA10: CoB--CoM heterodisulfide reductase, iron-sulfur subunit alpha	29.9002	4.47097	1	4.07407		26.24	106.889	1	1
TRUE	BzS1_16690	hypothetical protein	51.4872	5.72494	4	13.8767		154.65	194.037	1	10
TRUE	BzS1_16770	nitroreductase	19.9563	8.33092	2	20		67.73	48.2796	1	5
TRUE	BzS1_16870	Bacterial general secretion pathway protein H	24.3393	5.4358	1	6.80851		53.78	127.578	1	1
TRUE	BzS1_17010	Thiamine biosynthetic enzyme	28.0964	5.71468	1	4.90566		37.81	39.3949	1	1
TRUE	BzS1_17360	beta-lactamase domain protein	36.0192	6.2513	1	5.60748		50.54	420.499	1	1
TRUE	BzS1_17370	Dephospho-CoA kinase	54.4072	6.71102	2	6.28931		161.48	74.7198	1	3
TRUE	BzS1_17460	IlvE: branched-chain amino acid aminotransferase	40.2875	5.86561	1	4.46927		25.78	34.4901	1	1
TRUE	BzS1_17620	Conserved hypothetical protein	36.6994	5.72056	1	3.68098		57.05	29.2439	1	1
TRUE	BzS1_17700	2Fe-2S ferredoxin iron-sulfur binding domain protein	68.3779	5.02938	1	1.92308		44.2	86.4747	1	1
TRUE	BzS1_18270	putative ABC-type Co2+ transport system periplasmic component-like protein	30.2723	6.6542	2	14.0794		119.22	291.382	1	5
TRUE	BzS1_18450	PurL: phosphoribosylformylglycinamidine synthase II	110.875	5.52103	1	1.80542		35.43	58.6288	1	3
TRUE	BzS1_19040	PurH2: phosphoribosylaminoimidazolecarboxamide formyltransferase	21.7033	6.09354	2	14.1414		114.43	42.6904	1	4
TRUE	BzS1_19350	PpiA: peptidyl-prolyl cis-trans isomerase A	18.6804	6.13018	4	30.9524		191.83	314.172	1	11
TRUE	BzS1_19450	formylmethanofuran dehydrogenase, subunit E	24.9566	6.99738	1	5.88235		31.02	118.618	1	1
TRUE	BzS1_19460	molybdopterin binding domain protein	36.785	5.90107	1	2.91545		26.52	37.1317	1	2
TRUE	BzS1_19470	MobB: molybdopterin-guanine dinucleotide biosynthesis protein B	18.1333	6.05819	1	8.02469		30.19	84.1343	1	1
TRUE	BzS1_19480	FdhA3: formate dehydrogenase, subunit alpha	101.645	6.03426	3	5.75461		81.2	229.629	1	4
TRUE	BzS1_20300	DapB: dihydrodipicolinate reductase	28.8839	5.72483	1	4.10448		37.33	20.5089	1	1
TRUE	BzS1_20310	aminotransferase, class I and II	43.3223	6.03555	1	5.16796		82.53	145.167	1	1
TRUE	BzS1_20350	TalC: transaldolase	23.3003	4.78873	4	24.4131		178.25	89.824	1	7
TRUE	BzS1_20410	conserved uncharacterized protein, DUF35	16.07	6.33002	6	55.2448		274.31	72.9635	1	11
TRUE	BzS1_20420	thiolase, C-terminal domain protein	41.1255	5.56077	11	39.6907		525.95	71.0935	1	45
TRUE	BzS1_20460	Smc: predicted chromosome partition protein	138.383	5.91624	1	1.16667		28.85	495.965	1	3
TRUE	BzS1_20750	hypothetical protein	18.1008	4.60374	1	18.4049		48.64	231.974	1	1
TRUE	BzS1_21290	Mdh: malate dehydrogenase	33.4627	7.72231	1	3.82166		34.62	79.8566	1	1
TRUE	BzS1_21390	EtfB3: electron transfer flavoprotein, subunit beta	28.099	4.97758	9	43.1818		555.53	70.6798	1	36
TRUE	BzS1_21400	EtfA3 electron transfer flavoprotein, subunit alpha	34.8101	4.83146	8	37.0031		491.22	258.689	1	66
TRUE	BzS1_21440	BamD-like putative heterodisulfide reductase, subunit B	42.4821	5.79885	8	29.3194		340.35	190.928	1	14
TRUE	BzS1_21480	hypothetical protein	47.4211	9.02969	1	2.15827		27.98	128.122	1	1
TRUE	BzS1_21800	DegT/DnrJ/EryC1/StrS aminotransferase	43.045	5.51131	1	6.28272		53.09	265.317	1	2
TRUE	BzS1_21830	beta-lactamase domain protein	27.1839	5.39457	3	15.7676		149.52	289.295	1	5
TRUE	BzS1_21900	EchA3: enoyl-CoA hydratase/isomerase	28.1336	5.81509	6	25.1938		372.87	56.6386	1	26
TRUE	BzS1_22280	predicted pyridoxamine-phosphate oxidase, FMN-binding	14.6849	9.42542	4	44.8529		199.23	203.876	1	10
TRUE	BzS1_22490	uncharacterized protein	17.1333	6.34637	1	13.0719		75.31	93.0731	1	2
TRUE	BzS1_23250	alpha/beta hydrolase fold protein	30.224	6.13039	1	5.47445		96.4	107.345	1	2
TRUE	BzS1_24080	conserved uncharacterized protein, CBS domain	26.6743	7.77807	1	7.173		56.06	33.7734	1	1
TRUE	BzS1_24150	hypothetical protein	16.1936	6.06011	1	8.84354		25.67	37.0205	1	1
TRUE	BzS1_24310	hypothetical protein	53.1273	8.77494	3	7.49465		174.87	322.214	1	5
TRUE	BzS1_25150	ATP synthase subunit c like	10.6316	4.54595	1	12.381		76.09	615.735	1	8
TRUE	BzS1_25200	Pnp: polyribonucleotide nucleotidyltransferase (polynucleotide phosphorylase)	76.6025	5.01785	3	7.86838		142.35	418.704	1	4
TRUE	BzS1_25310	Glutaconyl-CoA decarboxylase subunit alpha	115.789	7.09661	1	1.15274		27.31	698.039	1	1
TRUE	BzS1_25590	CarB: carbamoyl-phosphate synthase, large chain	119.258	5.33636	2	2.59019		67.03	347.402	1	2
TRUE	BzS1_25720	RplI: 50S ribosomal protein L9	17.0354	9.00106	1	8.55263		64.85	60.8457	1	1
TRUE	BzS1_25880	HdrB3: CoB--CoM heterodisulfide reductase, iron-sulfur subunit beta	32.2392	5.34106	2	10.9589		78.78	95.7181	1	4
TRUE	BzS1_25900	QmoB: quinone interacting membrane bound oxidoreductase, subunit B	81.8048	5.01058	23	37.5505		1372.03	177.938	1	74
TRUE	BzS1_25910	QmoA: quinone interacting membrane bound oxidoreductase, subunit A	47.6154	5.04284	10	27.3148		557.45	158.09	1	35
TRUE	BzS1_25920	AprA: adenylylsulfate reductase, subunit alpha	70.0327	5.68189	38	50.5582		2508.94	166.119	1	587
TRUE	BzS1_25930	AprB: adenylylsulfate reductase, subunit beta	16.0836	5.39916	4	28.9655		171.23	87.9643	1	19
TRUE	BzS1_26030	single-stranded nucleic acid binding R3H domain protein	24.7183	6.87391	2	10.4072		94.83	113.68	1	3
TRUE	BzS1_26180	BbsE: benzylsuccinate CoA-transferase, subunit	44.0837	5.97584	4	13.3995		187.28	61.1356	1	4
TRUE	BzS1_26190	L-carnitine dehydratase/bile acid-inducible protein F	50.519	5.71703	6	12.7473		257.03	75.6389	1	13
TRUE	BzS1_26200	hypothetical protein	45.577	6.62386	3	10.5263		138.61	262.979	1	12
TRUE	BzS1_26210	CoA ligase	58.8171	6.78771	17	38.8145		960.84	135.113	1	110
TRUE	BzS1_26420	RpoA: DNA-directed RNA polymerase, subunit alpha	38.2768	4.71226	1	7.03812		30.38	340.141	1	1
TRUE	BzS1_26440	RpsK: 30S ribosomal protein S11	14.1128	11.2685	1	9.92366		33.43	165.22	1	1
TRUE	BzS1_26500	RpsE: 30S ribosomal protein S5	17.5287	10.0903	1	8.48485		41.8	113.158	1	1
TRUE	BzS1_26520	RplF: 50S ribosomal protein L6	19.6179	9.7653	3	19.1011		136.6	57.4696	1	3
TRUE	BzS1_26550	RplE: 50S ribosomal protein L5	20.1656	9.36689	2	17.8771		84.89	373.999	1	3
TRUE	BzS1_26670	RplC: 50S ribosomal protein L3	22.3538	10.0597	1	8.25243		55.44	3.80041	1	3
TRUE	BzS1_26690	Tuf1: elongation factor Tu (EF-Tu)	43.7913	5.00257	6	22.1662		295.49	248.352	1	22
TRUE	BzS1_26700	RpsG: 30S ribosomal protein S7	17.5967	10.7124	1	10.8974		65.86	476.313	1	2
TRUE	BzS1_26720	DNA-directed RNA polymerase, beta\' subunit	151.462	8.48281	2	2.06034		83.4	74.577	1	3
TRUE	BzS1_26840	conserved uncharacterized Fe-S cluster protein, UPF0153	29.4142	7.45486	1	5.17928		43.62	74.1781	1	2
TRUE	BzS1_26860	ArgC: N-acetyl-gamma-glutamyl-phosphate reductase	38.3274	5.13587	3	12.4646		132.46	403.745	1	5
TRUE	BzS1_26940	DsrO: predicted redox complex linked to DsrAB, iron-sulfur binding subunit	30.4993	8.46348	1	5.90406		27.33	611.135	1	1
TRUE	BzS1_26960	DsrK: predicted redox complex linked to DsrAB , iron-sulfur binding subunit	61.4582	5.49465	3	7.94824		148.74	170.629	1	5
TRUE	BzS1_27530	RpsA: ribosomal protein S1	68.7966	4.9356	2	5.86319		107.43	216.263	1	6
TRUE	BzS1_27610	FAD-dependent pyridine nucleotide-disulphide oxidoreductase	62.3111	5.28295	2	5.98592		123.12	81.745	1	2
TRUE	BzS1_27630	RnfB2: electron transport complex protein RnfB	75.1258	5.26223	2	5.17986		67.93	89.2261	1	2
TRUE	BzS1_27730	conserved uncharacterized protein	29.3177	5.55254	6	29.7297		328.5	50.5134	1	11
TRUE	BzS1_28000	Fructose-1,6-bisphosphate aldolase/phosphatase	40.0121	5.23756	9	41.9178		519.3	173.537	1	34
TRUE	BzS1_28090	ferredoxin dependent glutamate synthase	59.9172	6.01514	2	6.88406		99.02	613.969	1	3
TRUE	BzS1_28440	Putative dinitrogenase iron-molybdenum cofactor biosynthesis protein	21.5278	9.75622	1	8.45771		48.13	100.826	1	2
TRUE	BzS1_28760	dinitrogenase iron-molybdenum cofactor biosynthesis protein	13.5968	5.22495	2	24.031		54.8	94.3092	1	2
TRUE	BzS1_28770	dinitrogenase iron-molybdenum cofactor biosynthesis protein	12.5724	4.69912	5	52.1008		156.36	160.692	1	7
TRUE	BzS1_29350	CBS domain containing membrane protein	17.9941	5.50245	1	11.465		50.39	50.3548	1	3
TRUE	BzS1_29970	3-oxoadipate enol-lactonase 2	28.9149	5.36359	3	14.8855		128.63	84.8832	1	3
TRUE	BzS1_30040	BzdZ: predicted dehydrogenase	26.7718	8.2506	6	32.8		523.17	174.174	1	16
TRUE	BzS1_30050	Had: 6-hydroxycyclohex-1-ene-1-carboxyl-CoA dehydrogenase	39.2894	7.51467	10	32.8804		495.5	275.979	1	60
TRUE	BzS1_30060	Oah: predicted 6-oxo-cyclohex-1-ene-carbonyl- CoA hydrolase	42.3786	6.03693	19	49.7354		1042.6	154.875	1	140
TRUE	BzS1_30070	Dch: enoyl-CoA hydratase/isomerase related to dienoyl-CoA hydratase	28.0375	5.37054	9	32.549		469.14	73.7856	1	18
TRUE	BzS1_30110	hypothetical protein	14.0117	5.35494	3	18.4		178.32	368.625	1	8
TRUE	BzS1_30250	Hypothetical protein	28.8617	6.01504	1	5.9761		40.63	96.0444	1	1
TRUE	BzS1_30350	GCN5-related N-acetyltransferase	17.1467	5.29299	4	28.8591		250.68	74.5788	1	9
TRUE	BzS1_30580	DapA: dihydrodipicolinate synthase	31.8778	5.24546	3	16.8385		167.38	283.237	1	5
TRUE	BzS1_30770	Tkt: transketolase	72.9471	5.53075	1	1.63934		40.89	153.104	1	1
TRUE	BzS1_31030	GlnA: glutamine synthetase	53.3405	5.02436	1	3.61702		48.15	66.3905	1	8
TRUE	BzS1_31240	AtpD2: ATP synthase, subunit beta (ATP synthase F1 sector subunit beta)	51.0964	4.80679	10	33.9703		561.25	207.827	1	62
TRUE	BzS1_31250	AtpG3: ATP synthase, subunit gamma (ATP synthase F1 sector subunit gamma)	32.911	6.92027	4	18.6441		154.97	521.508	1	6
TRUE	BzS1_31260	AtpA1: ATP synthase subunit alpha	55.1035	5.10586	3	6.94444		142.07	422.749	1	14
TRUE	BzS1_31270	AtpH: ATP synthase, subunit delta (ATP synthase F1 sector subunit delta)	20.2639	6.83183	3	25.5435		90.61	415.244	1	7
TRUE	BzS1_31520	hypothetical protein	18.5214	6.96587	8	44.5122		466.32	230.322	1	83
TRUE	BzS1_31530	hypothetical protein	16.6143	5.35783	6	37.3333		315.96	91.2166	1	16
TRUE	BzS1_32090	flavodoxin/nitric oxide synthase	16.2782	6.29681	1	5.44218		33.5	113.952	1	1
TRUE	BzS1_32110	Rbr5: rubrerythrin	21.4367	6.01397	4	36.1257		190.61	391.841	1	5
TRUE	BzS1_32150	Tpx: thiol peroxidase	18.8408	5.15072	1	7.60234		36.39	711.589	1	2
TRUE	BzS1_32180	UspA domain protein	34.5498	6.03533	9	34.6278		451	219.354	1	20
TRUE	BzS1_32380	PilT domain protein	14.5468	7.80456	1	8.46154		27.93	46.2941	1	1
TRUE	BzS1_32680	Dfx: desulfoferredoxin (superoxide reductase)	13.9762	6.99931	2	23.3871		121.45	56.5757	1	8
TRUE	BzS1_32750	universal stress protein	15.7276	7.02515	4	43.0556		226.78	264.891	1	8
TRUE	BzS1_32800	flavodoxin/nitric oxide synthase	44.6934	6.02187	2	7.86802		70.63	542.338	1	3
TRUE	BzS1_33310	FolD: bifunctional protein folD [includes: methylenetetrahydrofolate dehydrogenase (EC 1.5.1.5), methenyltetrahydrofolate cyclohydrolase (EC 3.5.4.9)]	32.6196	8.76405	12	43.0464		484.28	148.922	1	43
TRUE	BzS1_33350	RplU: 50S ribosomal protein L21	11.8655	10.4292	1	10.7843		35.39	84.2786	1	1
TRUE	BzS1_33710	fructose-1,6-bisphosphate aldolase, DhnA type	28.0034	5.92767	4	20		220.15	64.6671	1	7
TRUE	BzS1_33730	Adk: adenylate kinase	25.119	7.62981	8	25.5507		428.56	60.7327	1	17
TRUE	BzS1_33880	FAD-dependent pyridine nucleotide-disulphide oxidoreductase	61.4644	6.50114	6	13.9823		305.21	234.061	1	21
TRUE	BzS1_33900	Conserved hypothetical protein	12.0149	6.54012	1	17.5439		87.02	107.837	1	1
TRUE	BzS1_33910	uncharacterized ATP-binding protein, ParA family	31.3174	6.01012	4	18.3391		257.46	289.434	2	30
TRUE	BzS1_33930	dinitrogenase iron-molybdenum cofactor biosynthesis protein	12.6426	8.85281	3	36.6667		142.96	106.925	1	4
TRUE	BzS1_34050	MetH: 5-methyltetrahydrofolate corrinoid/iron-sulfur protein methyltransferase	33.0219	4.81971	15	45		1055.05	234.527	1	88
TRUE	BzS1_34060	CdhE: CO dehydrogenase/acetyl-CoA synthase complex subunit	48.508	4.75648	25	56.4444		1273.24	189.225	1	120
TRUE	BzS1_34070	CdhC: CO dehydrogenase/acetyl-CoA synthase complex subunit	81.2788	5.09507	34	51.2195		1872.13	89.5685	1	222
TRUE	BzS1_34080	CdhA: Carbon-monoxide dehydrogenase (acceptor)	73.8334	5.63287	33	55.5718		2089.83	105.805	1	217
TRUE	BzS1_34090	CdhD: CO dehydrogenase/acetyl-CoA synthase delta subunit (Corrinoid Fe-S protein)-like	55.698	5.65925	13	38.6719		507.97	135.123	1	27
TRUE	BzS1_34100	predicted cobyrinic acid ac-diamide synthase	26.9719	4.94617	1	6.88259		48.99	87.9619	1	2

## Sheet: SolP Bz SG R3a
OK	Accession	Protein	MW (kDa)	pI	No. Peptides	SC (%)	FragCov	Score	RMS90 (ppm)	No. Alt Proteins	PeptideCount
TRUE	BzS1_01740	predicted outer membrane chaperone, Skp family	18.951	7.6955	2	25.7669		99.91	349.844	1	12
TRUE	BzS1_01820	CspA1: major cold shock protein	7.83592	5.67805	1	14.2857		51	121.942	1	8
TRUE	BzS1_01890	Ttg1: toluene tolerance protein	22.599	8.91134	1	8.67347		27.13	369.445	1	1
TRUE	BzS1_02750	DsrC: sulfite reductase, dissimilatory-type, gamma subunit	11.9489	5.35473	2	31.4286		131.92	153.198	1	12
TRUE	BzS1_02780	IlvC: Ketol-acid reductoisomerase (Acetohydroxy-acid isomeroreductase)	37.8191	4.95045	1	2.32558		43.84	164.369	1	2
TRUE	BzS1_02880	GroL1: 60kDa chaperonin GroEL	58.3355	5.04038	20	37.6364		1226.59	91.072	2	213
TRUE	BzS1_02890	GroS1: 10kDa chaperonin GroES	10.5727	5.08439	1	10.5263		34.44	107.135	1	8
TRUE	BzS1_03190	MetF2: 5,10-methylenetetrahydrofolate reductase	34.1143	6.62109	1	4.88599		69.25	555.057	1	2
TRUE	BzS1_03280	DsrD: sulfite reductase, dissimilatory-type, delta subunit	8.63852	9.22269	3	35.5263		121.75	105.221	1	9
TRUE	BzS1_03290	DsrB: sulfite reductase, dissimilatory-type, subunit beta	44.4417	6.53286	3	8.10127		102.87	525.438	1	5
TRUE	BzS1_03300	DsrA: sulfite reductase, dissimilatory-type, subunit alpha	54.2134	5.24001	5	9.95763		279.4	112.528	1	13
TRUE	BzS1_03380	hypothetical protein	17.3201	8.66738	1	5.47945		31.6	889.57	1	1
TRUE	BzS1_03740	hypothetical protein	41.0643	9.21009	1	2.77008		28.53	16.9291	1	1
TRUE	BzS1_04980	hypothetical protein	18.5393	4.97758	1	10.119		34.83	83.9414	1	1
TRUE	BzS1_04990	conserved uncharacterized CCG domain protein	49.2428	5.17091	3	9.40367		130.26	502.74	1	6
TRUE	BzS1_05010	AcdA1: acyl-CoA dehydrogenase	42.4023	5.01432	5	16.2791		247.65	277.798	1	23
TRUE	BzS1_05170	Tig: trigger factor	50.9712	4.86211	2	6.53153		83.59	117.948	1	3
TRUE	BzS1_05610	QrcB: quinone reductase complex, subunit beta	89.6553	9.0864	1	1.21655		30.6	844.262	1	1
TRUE	BzS1_05830	Rho: transcription termination factor rho	46.8667	5.84393	4	12.7711		159.42	57.475	1	23
TRUE	BzS1_07710	two component system response regulator	13.633	4.35198	1	17.4603		54.78	85.4144	1	2
TRUE	BzS1_08070	Sat1: sulfate adenylyltransferase (ATP sulfurylase)	43.6162	6.60912	6	16.7513		297.22	74.8481	1	71
TRUE	BzS1_08360	rhodanese-like protein	20.7251	6.07261	1	7.95455		28.87	121.218	1	1
TRUE	BzS1_08600	BbsH: putative E-phenylitaconyl-CoA hydratase	28.0374	6.01696	1	7.03125		30.59	66.899	1	1
TRUE	BzS1_08650	BbsC: 2-[hydroxy(Phenyl)methyl]-succinyl-CoA DH, subunit	27.379	5.06388	1	7.14286		25.07	55.9266	1	3
TRUE	BzS1_08850	hypothetical protein	13.7617	4.77325	1	8.06452		30.18	837.899	1	1
TRUE	BzS1_08860	universal stress protein	16.0027	9.13895	3	25.6944		216.45	111.385	1	28
TRUE	BzS1_08980	HesB-like protein	13.4566	4.95579	1	9.32203		41.17	123.594	1	1
TRUE	BzS1_09430	Putative rhodanese-like protein	33.4569	5.23852	2	7.92079		107.55	124.372	1	16
TRUE	BzS1_09840	GCN5-related N-acetyltransferase	17.0938	5.76788	1	8.60927		38.4	107.585	1	2
TRUE	BzS1_10350	nucleoid-associated protein	11.8217	4.48891	1	10.0917		31.53	93.7086	1	6
TRUE	BzS1_10890	Rbr1: rubrerythrin	18.1247	5.43324	1	6.70732		29.83	110.188	1	2
TRUE	BzS1_11210	NadC: nicotinate-nucleotide pyrophosphorylase (carboxylating)	30.5951	5.27857	1	3.55872		28.65	148.799	1	1
TRUE	BzS1_11280	AcpP: acyl carrier protein	8.59423	3.82027	1	15.3846		84.9	45.7328	1	46
TRUE	BzS1_12630	RpsB: 30S ribosomal protein S2	31.7824	6.57078	1	5.35714		27.78	516.332	1	1
TRUE	BzS1_12970	Flavoprotein subunit of putative benzene dehydrogenase	54.3335	5.8561	15	35.4508		872.32	158.759	1	155
TRUE	BzS1_12980	heterodisulfide reductase subunit B-like subunit of putative benzene dehydrogenase	48.4176	6.2058	17	40.1392		817.59	117.104	1	122
TRUE	BzS1_12990	Flavoprotein subunit of putative benzene dehydrogenase	65.7193	5.34661	7	10.3986		347.84	86.725	1	44
TRUE	BzS1_13040	3-hydroxybutyryl-CoA dehydrogenase	31.4453	6.15582	6	24.7387		268.85	111.625	1	13
TRUE	BzS1_13050	3-hydroxybutyryl-CoA dehydrogenase (crotonase)	30.5626	5.48013	7	29.4964		369.24	64.771	1	26
TRUE	BzS1_13200	hypothetical protein	25.5402	8.50097	1	3.9823		45.89	108.166	1	3
TRUE	BzS1_13420	hypothetical protein	54.2344	8.09957	8	21.2581		306.09	94.7285	1	17
TRUE	BzS1_13430	universal stress protein	17.7063	5.44338	1	7.05128		49.38	692.155	1	1
TRUE	BzS1_13580	GlnB2: nitrogen regulatory protein PII	12.4057	5.90951	1	9.82143		26.21	63.5325	1	11
TRUE	BzS1_14630	BamC: 4Fe-4S ferredoxin	14.7299	4.17777	2	21.875		130.4	96.6458	1	2
TRUE	BzS1_14640	BamB: tungsten-containing aldehyde:ferredoxin oxidoreductase	76.6849	5.70486	1	1.04322		54.82	89.0476	1	7
TRUE	BzS1_15070	KatG: catalase-peroxidase	80.5569	5.43644	2	3.41997		59.08	58.4826	1	2
TRUE	BzS1_15420	sodium/sulfate symporter	56.4791	8.86221	1	1.55945		31.23	108.857	1	4
TRUE	BzS1_15430	thiolase	43.5384	6.40864	1	3.02267		84.73	98.6922	1	21
TRUE	BzS1_15450	Fhs: formate--tetrahydrofolate ligase	63.8921	5.97135	6	10.7325		265.2	360.561	1	13
TRUE	BzS1_15980	DnaK: chaperone Hsp70 family	68.3911	4.95077	5	9.90566		201.78	335.084	1	9
TRUE	BzS1_16120	Competence protein ComEA	11.4632	5.04412	1	8.41121		47.02	112.372	1	4
TRUE	BzS1_16560	MvhD7: methyl-viologen-reducing hydrogenase domain protein (subunit delta)	41.8555	5.16653	1	2.68097		35.02	51.6981	1	2
TRUE	BzS1_16610	HdrA9: CoB--CoM heterodisulfide reductase, iron-sulfur subunit alpha	61.3835	5.52018	1	2.68817		54.52	537.745	1	1
TRUE	BzS1_18440	ClpX2: ATP-dependent Clp protease, ATP binding subunit	67.7681	5.08086	1	3.32779		41.08	347.787	1	3
TRUE	BzS1_18920	UspA domain protein	33.6216	7.77145	1	4.22078		31.28	83.3054	1	3
TRUE	BzS1_19160	GroS2: 10kDa chaperonin GroES	10.3867	5.85236	1	12.6316		36.32	82.6935	1	3
TRUE	BzS1_19350	PpiA: peptidyl-prolyl cis-trans isomerase A	18.6804	6.13018	2	13.0952		80.96	75.7414	1	3
TRUE	BzS1_19500	conserved uncharacterized protein	7.68956	5.33294	1	17.9104		42.18	96.0257	1	1
TRUE	BzS1_19510	Rbr2: rubrerythrin	19.3946	5.00513	1	9.52381		57.52	9.14044	1	1
TRUE	BzS1_20140	MiaA: tRNA delta(2)-isopentenylpyrophosphate transferase	35.2943	8.95278	1	3.85852		29.71	810.681	1	1
TRUE	BzS1_20410	conserved uncharacterized protein, DUF35	16.07	6.33002	2	17.4825		90.42	165.406	1	4
TRUE	BzS1_20420	thiolase, C-terminal domain protein	41.1255	5.56077	5	17.268		268.59	106.524	1	10
TRUE	BzS1_21390	EtfB3: electron transfer flavoprotein, subunit beta	28.099	4.97758	7	36.7424		484.19	187.186	1	59
TRUE	BzS1_21400	EtfA3 electron transfer flavoprotein, subunit alpha	34.8101	4.83146	12	40.6728		582.38	98.1186	1	99
TRUE	BzS1_21900	EchA3: enoyl-CoA hydratase/isomerase	28.1336	5.81509	3	17.8295		211.62	79.7481	1	22
TRUE	BzS1_25200	Pnp: polyribonucleotide nucleotidyltransferase (polynucleotide phosphorylase)	76.6025	5.01785	1	2.43205		35.9	36.8451	1	2
TRUE	BzS1_25720	RplI: 50S ribosomal protein L9	17.0354	9.00106	1	7.23684		35.67	696.537	1	3
TRUE	BzS1_25750	RpsF: 30S ribosomal protein S6	15.9781	4.55621	2	15.8273		107.7	399.799	1	4
TRUE	BzS1_25880	HdrB3: CoB--CoM heterodisulfide reductase, iron-sulfur subunit beta	32.2392	5.34106	1	4.45205		28.98	495.377	1	1
TRUE	BzS1_25910	QmoA: quinone interacting membrane bound oxidoreductase, subunit A	47.6154	5.04284	1	3.00926		32.09	75.048	1	2
TRUE	BzS1_25920	AprA: adenylylsulfate reductase, subunit alpha	70.0327	5.68189	20	37.3206		981.61	89.7935	1	173
TRUE	BzS1_25930	AprB: adenylylsulfate reductase, subunit beta	16.0836	5.39916	5	39.3103		192.1	439.251	1	31
TRUE	BzS1_26030	single-stranded nucleic acid binding R3H domain protein	24.7183	6.87391	1	4.97738		36.74	77.9681	1	1
TRUE	BzS1_26160	CspA4: major cold shock protein	7.14852	5.07285	1	15.1515		54.91	149.513	1	1
TRUE	BzS1_26180	BbsE: benzylsuccinate CoA-transferase, subunit	44.0837	5.97584	1	2.97767		56.82	109.624	1	1
TRUE	BzS1_26190	L-carnitine dehydratase/bile acid-inducible protein F	50.519	5.71703	2	5.05495		67.71	556.353	1	4
TRUE	BzS1_26200	hypothetical protein	45.577	6.62386	1	2.50627		42.14	79.8416	1	2
TRUE	BzS1_26210	CoA ligase	58.8171	6.78771	3	8.413		198.83	99.9707	1	28
TRUE	BzS1_26410	50S ribosomal protein L17	20.905	9.6085	1	7.06522		53.95	91.7305	1	2
TRUE	BzS1_26690	Tuf1: elongation factor Tu (EF-Tu)	43.7913	5.00257	6	21.1587		187.24	230.875	1	7
TRUE	BzS1_26740	RplL: 50S ribosomal protein L7/12	13.392	4.50654	2	17.9688		86.2	686.962	1	17
TRUE	BzS1_27500	IhfB: integration host factor, subunit beta	10.3306	9.39648	2	26.087		74.25	90.023	1	2
TRUE	BzS1_27530	RpsA: ribosomal protein S1	68.7966	4.9356	4	7.65472		150.67	64.9106	1	6
TRUE	BzS1_28000	Fructose-1,6-bisphosphate aldolase/phosphatase	40.0121	5.23756	1	3.56164		32.48	100.167	1	1
TRUE	BzS1_28090	ferredoxin dependent glutamate synthase	59.9172	6.01514	1	3.62319		30.6	404.763	1	1
TRUE	BzS1_28760	dinitrogenase iron-molybdenum cofactor biosynthesis protein	13.5968	5.22495	1	11.6279		45.3	578.981	1	1
TRUE	BzS1_28770	dinitrogenase iron-molybdenum cofactor biosynthesis protein	12.5724	4.69912	1	9.2437		35.63	779.862	1	1
TRUE	BzS1_30050	Had: 6-hydroxycyclohex-1-ene-1-carboxyl-CoA dehydrogenase	39.2894	7.51467	3	10.8696		125.08	102.805	1	4
TRUE	BzS1_30060	Oah: predicted 6-oxo-cyclohex-1-ene-carbonyl- CoA hydrolase	42.3786	6.03693	4	9.25926		165.82	138.129	1	26
TRUE	BzS1_30070	Dch: enoyl-CoA hydratase/isomerase related to dienoyl-CoA hydratase	28.0375	5.37054	3	13.3333		100.65	75.4361	1	8
TRUE	BzS1_30110	hypothetical protein	14.0117	5.35494	1	7.2		26.76	120.02	1	2
TRUE	BzS1_31220	hypothetical protein	9.29588	4.68235	2	29.4872		94.94	68.0558	1	24
TRUE	BzS1_31230	AtpC2: ATP synthase, subunit epsilon (ATP synthase F1 sector subunit epsilon)	14.931	5.49615	2	15.4412		65.7	154.777	1	2
TRUE	BzS1_31240	AtpD2: ATP synthase, subunit beta (ATP synthase F1 sector subunit beta)	51.0964	4.80679	8	22.7176		407.1	165.162	1	93
TRUE	BzS1_31260	AtpA1: ATP synthase subunit alpha	55.1035	5.10586	9	18.6508		331.72	100.182	1	27
TRUE	BzS1_31270	AtpH: ATP synthase, subunit delta (ATP synthase F1 sector subunit delta)	20.2639	6.83183	5	29.8913		228.13	98.5445	1	11
TRUE	BzS1_31520	hypothetical protein	18.5214	6.96587	1	5.4878		32.03	196.777	1	4
TRUE	BzS1_31530	hypothetical protein	16.6143	5.35783	3	26		207.15	235.594	1	26
TRUE	BzS1_32180	UspA domain protein	34.5498	6.03533	3	13.2686		144.93	351.154	1	8
TRUE	BzS1_32550	Rbr7: ruberythrin	18.1239	4.96925	6	38.5621		248.82	94.9044	1	13
TRUE	BzS1_32680	Dfx: desulfoferredoxin (superoxide reductase)	13.9762	6.99931	1	10.4839		46.28	205.966	1	5
TRUE	BzS1_32750	universal stress protein	15.7276	7.02515	1	9.02778		87.19	70.4584	1	3
TRUE	BzS1_33310	FolD: bifunctional protein folD [includes: methylenetetrahydrofolate dehydrogenase (EC 1.5.1.5), methenyltetrahydrofolate cyclohydrolase (EC 3.5.4.9)]	32.6196	8.76405	6	30.1325		247.05	60.3663	1	16
TRUE	BzS1_33680	3-dehydroquinate synthase	36.1851	5.23318	1	3.93939		34.03	61.036	1	1
TRUE	BzS1_33730	Adk: adenylate kinase	25.119	7.62981	5	23.348		267.81	111.727	1	33
TRUE	BzS1_33910	uncharacterized ATP-binding protein, ParA family	31.3174	6.01012	2	11.4187		92.98	52.9214	1	5
TRUE	BzS1_34050	MetH: 5-methyltetrahydrofolate corrinoid/iron-sulfur protein methyltransferase	33.0219	4.81971	4	14.6667		312.42	76.2553	1	53
TRUE	BzS1_34060	CdhE: CO dehydrogenase/acetyl-CoA synthase complex subunit	48.508	4.75648	4	11.7778		168.21	276.772	1	8
TRUE	BzS1_34070	CdhC: CO dehydrogenase/acetyl-CoA synthase complex subunit	81.2788	5.09507	6	8.53659		324.28	93.6321	1	20
TRUE	BzS1_34080	CdhA: Carbon-monoxide dehydrogenase (acceptor)	73.8334	5.63287	8	14.3695		428.02	85.8269	1	25
TRUE	BzS1_34090	CdhD: CO dehydrogenase/acetyl-CoA synthase delta subunit (Corrinoid Fe-S protein)-like	55.698	5.65925	4	8.39844		182.43	121.001	1	9

## Sheet: SolP Bz SG R4a
OK	Accession	Protein	MW (kDa)	pI	No. Peptides	SC (%)	FragCov	Score	RMS90 (ppm)	No. Alt Proteins	PeptideCount
TRUE	BzS1_01740	predicted outer membrane chaperone, Skp family	18.951	7.6955	2	25.7669		160.31	44.6374	1	12
TRUE	BzS1_01820	CspA1: major cold shock protein	7.83592	5.67805	1	14.2857		52.64	131.271	1	7
TRUE	BzS1_01840	hisHF HisHF: imidazole glycerol phosphate synthase	28.0585	5.59335	1	3.4749		30.63	103.751	1	3
TRUE	BzS1_02750	DsrC: sulfite reductase, dissimilatory-type, gamma subunit	11.9489	5.35473	2	31.4286		136.85	85.3073	1	15
TRUE	BzS1_02880	GroL1: 60kDa chaperonin GroEL	58.3355	5.04038	17	33.8182		1117.14	86.066	1	232
TRUE	BzS1_02890	GroS1: 10kDa chaperonin GroES	10.5727	5.08439	2	12.6316		119.4	127.708	1	6
TRUE	BzS1_03190	MetF2: 5,10-methylenetetrahydrofolate reductase	34.1143	6.62109	1	3.90879		71.96	85.5792	1	1
TRUE	BzS1_03280	DsrD: sulfite reductase, dissimilatory-type, delta subunit	8.63852	9.22269	2	25		98.84	131.848	1	3
TRUE	BzS1_03290	DsrB: sulfite reductase, dissimilatory-type, subunit beta	44.4417	6.53286	3	8.10127		111.07	104.914	1	7
TRUE	BzS1_03300	DsrA: sulfite reductase, dissimilatory-type, subunit alpha	54.2134	5.24001	6	12.2881		281.87	103.74	1	21
TRUE	BzS1_03380	hypothetical protein	17.3201	8.66738	1	5.47945		28.97	181.705	1	1
TRUE	BzS1_03740	hypothetical protein	41.0643	9.21009	1	2.77008		25.09	16.4966	1	3
TRUE	BzS1_04990	conserved uncharacterized CCG domain protein	49.2428	5.17091	2	5.9633		87.15	68.2121	1	13
TRUE	BzS1_05010	AcdA1: acyl-CoA dehydrogenase	42.4023	5.01432	5	15.5039		300.01	106.99	1	45
TRUE	BzS1_05170	Tig: trigger factor	50.9712	4.86211	1	4.27928		97.62	64.6117	1	1
TRUE	BzS1_05730	SerA: D-3-phosphoglycerate dehydrogenase	57.0372	5.52937	1	2.47148		50.87	577.537	1	1
TRUE	BzS1_05830	Rho: transcription termination factor rho	46.8667	5.84393	4	13.9759		174.78	77.0673	1	15
TRUE	BzS1_07710	two component system response regulator	13.633	4.35198	1	17.4603		47.57	38.0533	1	1
TRUE	BzS1_07730	BamF: Methyl-viologen-reducing hydrogenase, delta subunit	26.5186	8.38583	1	3.36134		38.12	57.0351	1	2
TRUE	BzS1_07760	BamD: putative heterodisulfide reductase, subunit B	43.3728	6.68101	1	3.65535		32.8	638.357	1	1
TRUE	BzS1_08070	Sat1: sulfate adenylyltransferase (ATP sulfurylase)	43.6162	6.60912	6	17.0051		295.26	106.522	1	96
TRUE	BzS1_08360	rhodanese-like protein	20.7251	6.07261	1	7.95455		44.66	55.6176	1	2
TRUE	BzS1_08370	TrxA1: Thioredoxin	12.1433	4.89747	1	12.1495		26.18	73.2719	1	1
TRUE	BzS1_08860	universal stress protein	16.0027	9.13895	3	25.6944		195.32	72.7491	1	17
TRUE	BzS1_09430	Putative rhodanese-like protein	33.4569	5.23852	2	7.92079		121.13	57.9692	1	18
TRUE	BzS1_09840	GCN5-related N-acetyltransferase	17.0938	5.76788	1	8.60927		61.79	79.2552	1	1
TRUE	BzS1_10350	nucleoid-associated protein	11.8217	4.48891	1	10.0917		32.35	95.0404	1	20
TRUE	BzS1_10390	SerC: phosphoserine aminotransferase	40.5934	5.70411	1	3.2967		31.82	59.493	1	2
TRUE	BzS1_10890	Rbr1: rubrerythrin	18.1247	5.43324	1	6.70732		32.19	133.359	1	1
TRUE	BzS1_11210	NadC: nicotinate-nucleotide pyrophosphorylase (carboxylating)	30.5951	5.27857	1	3.55872		44.07	952.372	1	1
TRUE	BzS1_11280	AcpP: acyl carrier protein	8.59423	3.82027	1	15.3846		66.5	51.8707	1	36
TRUE	BzS1_11370	RibH: 6,7-dimethyl-8-ribityllumazine synthase	16.6857	5.23884	1	7.74194		27.39	4.74944	1	2
TRUE	BzS1_12970	Flavoprotein subunit of putative benzene dehydrogenase	54.3335	5.8561	17	39.959		980.01	78.974	1	232
TRUE	BzS1_12980	heterodisulfide reductase subunit B-like subunit of putative benzene dehydrogenase	48.4176	6.2058	14	38.2831		756.69	88.4583	1	92
TRUE	BzS1_12990	Flavoprotein subunit of putative benzene dehydrogenase	65.7193	5.34661	8	16.6378		484.64	137.488	1	61
TRUE	BzS1_13040	3-hydroxybutyryl-CoA dehydrogenase	31.4453	6.15582	9	32.0557		394.43	192.482	1	27
TRUE	BzS1_13050	3-hydroxybutyryl-CoA dehydrogenase (crotonase)	30.5626	5.48013	7	29.4964		374.87	85.7682	1	33
TRUE	BzS1_13200	hypothetical protein	25.5402	8.50097	2	8.84956		101.5	117.488	1	5
TRUE	BzS1_13420	hypothetical protein	54.2344	8.09957	9	26.0304		420.87	118.937	1	25
TRUE	BzS1_13430	universal stress protein	17.7063	5.44338	1	7.05128		40.78	86.8596	1	1
TRUE	BzS1_13680	FusA2: elongation factor G (EF-G)	76.0961	5.15777	1	2.45665		35.49	110.936	1	1
TRUE	BzS1_14180	Bifunctional protein PyrR	21.2054	5.69759	1	6.77083		29.19	0.927257	1	1
TRUE	BzS1_14440	ribosomal protein S30Ae/sigma54 modulation protein	20.4954	5.69033	1	5.05618		27.68	161.303	1	1
TRUE	BzS1_14630	BamC: 4Fe-4S ferredoxin	14.7299	4.17777	1	13.2812		84.91	396.758	1	5
TRUE	BzS1_14640	BamB: tungsten-containing aldehyde:ferredoxin oxidoreductase	76.6849	5.70486	1	1.04322		36.96	83.7336	1	4
TRUE	BzS1_15070	KatG: catalase-peroxidase	80.5569	5.43644	3	4.92476		86.76	456.874	1	6
TRUE	BzS1_15420	sodium/sulfate symporter	56.4791	8.86221	1	1.55945		28.52	68.8364	1	2
TRUE	BzS1_15430	thiolase	43.5384	6.40864	2	3.27456		143.24	91.1669	1	18
TRUE	BzS1_15450	Fhs: formate--tetrahydrofolate ligase	63.8921	5.97135	5	10.2215		292.95	91.1781	1	14
TRUE	BzS1_15980	DnaK: chaperone Hsp70 family	68.3911	4.95077	2	4.55975		89.42	282.641	1	12
TRUE	BzS1_16560	MvhD7: methyl-viologen-reducing hydrogenase domain protein (subunit delta)	41.8555	5.16653	3	12.6005		139.55	87.432	1	7
TRUE	BzS1_16610	HdrA9: CoB--CoM heterodisulfide reductase, iron-sulfur subunit alpha	61.3835	5.52018	2	4.48029		128.47	68.189	1	9
TRUE	BzS1_17370	Dephospho-CoA kinase	54.4072	6.71102	1	3.98323		66.3	450.178	1	2
TRUE	BzS1_18440	ClpX2: ATP-dependent Clp protease, ATP binding subunit	67.7681	5.08086	1	3.32779		39.05	416.793	1	3
TRUE	BzS1_18920	UspA domain protein	33.6216	7.77145	3	14.2857		92.56	325.568	1	5
TRUE	BzS1_19150	GroL2: 60kDa chaperonin GroEL	58.2477	5.36477	3	7.40741		296.24	107.56	1	12
TRUE	BzS1_19160	GroS2: 10kDa chaperonin GroES	10.3867	5.85236	1	12.6316		32.31	74.8024	1	3
TRUE	BzS1_19500	conserved uncharacterized protein	7.68956	5.33294	1	17.9104		26.44	553.744	1	2
TRUE	BzS1_19510	Rbr2: rubrerythrin	19.3946	5.00513	1	10.7143		35.67	435.109	1	3
TRUE	BzS1_20350	TalC: transaldolase	23.3003	4.78873	1	8.92019		67.71	115.797	1	1
TRUE	BzS1_20410	conserved uncharacterized protein, DUF35	16.07	6.33002	1	8.39161		47.65	82.3864	1	1
TRUE	BzS1_20420	thiolase, C-terminal domain protein	41.1255	5.56077	5	18.0412		204.93	186.037	1	10
TRUE	BzS1_21290	Mdh: malate dehydrogenase	33.4627	7.72231	1	5.73248		34.7	61.3419	1	2
TRUE	BzS1_21390	EtfB3: electron transfer flavoprotein, subunit beta	28.099	4.97758	7	36.7424		461.74	76.7962	1	79
TRUE	BzS1_21400	EtfA3 electron transfer flavoprotein, subunit alpha	34.8101	4.83146	12	39.7554		596.17	177.2	1	97
TRUE	BzS1_21900	EchA3: enoyl-CoA hydratase/isomerase	28.1336	5.81509	2	13.5659		136.54	369.697	1	17
TRUE	BzS1_22280	predicted pyridoxamine-phosphate oxidase, FMN-binding	14.6849	9.42542	1	11.0294		29.53	139.461	1	1
TRUE	BzS1_22840	2-nitropropane dioxygenase	35.0694	6.62077	1	5.88235		33.44	484.983	1	1
TRUE	BzS1_25200	Pnp: polyribonucleotide nucleotidyltransferase (polynucleotide phosphorylase)	76.6025	5.01785	1	2.43205		26.81	93.6824	1	1
TRUE	BzS1_25720	RplI: 50S ribosomal protein L9	17.0354	9.00106	1	7.23684		28.74	119.466	1	1
TRUE	BzS1_25750	RpsF: 30S ribosomal protein S6	15.9781	4.55621	1	10.7914		68.82	72.1727	1	3
TRUE	BzS1_25900	QmoB: quinone interacting membrane bound oxidoreductase, subunit B	81.8048	5.01058	2	2.96097		62.59	108.553	1	2
TRUE	BzS1_25910	QmoA: quinone interacting membrane bound oxidoreductase, subunit A	47.6154	5.04284	1	3.00926		69.16	101.512	1	1
TRUE	BzS1_25920	AprA: adenylylsulfate reductase, subunit alpha	70.0327	5.68189	18	33.0144		1049.91	91.5578	1	212
TRUE	BzS1_25930	AprB: adenylylsulfate reductase, subunit beta	16.0836	5.39916	5	39.3103		213.89	211.748	1	36
TRUE	BzS1_26030	single-stranded nucleic acid binding R3H domain protein	24.7183	6.87391	1	4.97738		47.18	11.0139	1	1
TRUE	BzS1_26190	L-carnitine dehydratase/bile acid-inducible protein F	50.519	5.71703	2	5.05495		100.08	75.6735	1	11
TRUE	BzS1_26200	hypothetical protein	45.577	6.62386	2	7.01754		76.52	142.979	1	11
TRUE	BzS1_26210	CoA ligase	58.8171	6.78771	5	12.6195		251.06	326.139	1	60
TRUE	BzS1_26410	50S ribosomal protein L17	20.905	9.6085	1	7.06522		34.86	128.538	1	1
TRUE	BzS1_26520	RplF: 50S ribosomal protein L6	19.6179	9.7653	1	5.61798		35.87	115.536	1	2
TRUE	BzS1_26550	RplE: 50S ribosomal protein L5	20.1656	9.36689	2	13.4078		71.38	134.776	1	2
TRUE	BzS1_26690	Tuf1: elongation factor Tu (EF-Tu)	43.7913	5.00257	3	11.5869		170.04	93.613	1	10
TRUE	BzS1_26740	RplL: 50S ribosomal protein L7/12	13.392	4.50654	2	17.9688		115.5	99.5989	1	12
TRUE	BzS1_26830	Ndk: nucleoside diphosphate kinase	15.8381	6.7499	1	9.28571		31.29	97.9536	1	1
TRUE	BzS1_26940	DsrO: predicted redox complex linked to DsrAB, iron-sulfur binding subunit	30.4993	8.46348	1	5.90406		28.11	77.109	1	1
TRUE	BzS1_27500	IhfB: integration host factor, subunit beta	10.3306	9.39648	1	10.8696		70.83	64.2527	1	1
TRUE	BzS1_27530	RpsA: ribosomal protein S1	68.7966	4.9356	3	5.86319		152.48	104.416	1	5
TRUE	BzS1_28090	ferredoxin dependent glutamate synthase	59.9172	6.01514	1	3.62319		38.44	428.634	1	2
TRUE	BzS1_28760	dinitrogenase iron-molybdenum cofactor biosynthesis protein	13.5968	5.22495	2	26.3566		57.97	328.254	1	2
TRUE	BzS1_29970	3-oxoadipate enol-lactonase 2	28.9149	5.36359	1	5.34351		30.2	25.8489	1	1
TRUE	BzS1_30050	Had: 6-hydroxycyclohex-1-ene-1-carboxyl-CoA dehydrogenase	39.2894	7.51467	1	4.07609		49.3	548.919	1	3
TRUE	BzS1_30060	Oah: predicted 6-oxo-cyclohex-1-ene-carbonyl- CoA hydrolase	42.3786	6.03693	3	7.40741		133.08	109.938	1	22
TRUE	BzS1_30070	Dch: enoyl-CoA hydratase/isomerase related to dienoyl-CoA hydratase	28.0375	5.37054	5	23.5294		252.39	152.2	1	26
TRUE	BzS1_30110	hypothetical protein	14.0117	5.35494	1	7.2		26.74	145.425	1	2
TRUE	BzS1_31220	hypothetical protein	9.29588	4.68235	1	15.3846		72.24	68.1133	1	12
TRUE	BzS1_31240	AtpD2: ATP synthase, subunit beta (ATP synthase F1 sector subunit beta)	51.0964	4.80679	7	19.3206		386.15	181.289	1	85
TRUE	BzS1_31250	AtpG3: ATP synthase, subunit gamma (ATP synthase F1 sector subunit gamma)	32.911	6.92027	1	3.72881		26.6	99.4209	1	1
TRUE	BzS1_31260	AtpA1: ATP synthase subunit alpha	55.1035	5.10586	9	18.6508		438.74	316.128	1	31
TRUE	BzS1_31270	AtpH: ATP synthase, subunit delta (ATP synthase F1 sector subunit delta)	20.2639	6.83183	4	25		157.35	75.1094	1	12
TRUE	BzS1_31520	hypothetical protein	18.5214	6.96587	1	5.4878		31.68	35.9814	1	10
TRUE	BzS1_31530	hypothetical protein	16.6143	5.35783	3	26		201.16	123.421	1	36
TRUE	BzS1_31750	uncharacterized protein	13.8313	5.50149	1	9.52381		33.68	110.377	1	1
TRUE	BzS1_32180	UspA domain protein	34.5498	6.03533	6	26.2136		305.14	87.2911	1	24
TRUE	BzS1_32550	Rbr7: ruberythrin	18.1239	4.96925	6	37.9085		271.58	267.719	1	19
TRUE	BzS1_32680	Dfx: desulfoferredoxin (superoxide reductase)	13.9762	6.99931	3	32.2581		114.25	279.778	1	5
TRUE	BzS1_32750	universal stress protein	15.7276	7.02515	1	9.02778		86.91	54.1067	1	2
TRUE	BzS1_33310	FolD: bifunctional protein folD [includes: methylenetetrahydrofolate dehydrogenase (EC 1.5.1.5), methenyltetrahydrofolate cyclohydrolase (EC 3.5.4.9)]	32.6196	8.76405	5	21.1921		207.27	214.196	1	12
TRUE	BzS1_33710	fructose-1,6-bisphosphate aldolase, DhnA type	28.0034	5.92767	1	4.15094		28.01	31.7064	1	1
TRUE	BzS1_33730	Adk: adenylate kinase	25.119	7.62981	4	19.3833		184.29	286.583	1	41
TRUE	BzS1_33880	FAD-dependent pyridine nucleotide-disulphide oxidoreductase	61.4644	6.50114	1	2.12389		47.64	91.5068	1	3
TRUE	BzS1_33910	uncharacterized ATP-binding protein, ParA family	31.3174	6.01012	3	16.609		184.44	310.737	2	17
TRUE	BzS1_34050	MetH: 5-methyltetrahydrofolate corrinoid/iron-sulfur protein methyltransferase	33.0219	4.81971	7	25.3333		417.19	90.5915	1	64
TRUE	BzS1_34060	CdhE: CO dehydrogenase/acetyl-CoA synthase complex subunit	48.508	4.75648	3	9.77778		96.05	86.3848	1	4
TRUE	BzS1_34070	CdhC: CO dehydrogenase/acetyl-CoA synthase complex subunit	81.2788	5.09507	9	13.4146		428.94	112.489	1	36
TRUE	BzS1_34080	CdhA: Carbon-monoxide dehydrogenase (acceptor)	73.8334	5.63287	11	24.6334		518.1	136.413	1	66
TRUE	BzS1_34090	CdhD: CO dehydrogenase/acetyl-CoA synthase delta subunit (Corrinoid Fe-S protein)-like	55.698	5.65925	3	6.64062		172.53	94.3557	1	7

## Sheet: SolP Bz R1b
OK	Accession	Protein	MW (kDa)	pI	No. Peptides	SC (%)	FragCov	Score	RMS90 (ppm)	No. Alt Proteins	PeptideCount
TRUE	BzS1_00060	Extracellular matrix regulatory protein A	10.2836	10.2608	2	27.957		107.89	75.4364	1	2
TRUE	BzS1_00120	PurH1: phosphoribosylaminoimidazolecarboxamide formyltransferase	47.6729	5.09389	1	3.24826		32.59	7.53099	1	1
TRUE	BzS1_00390	Hcp: hydroxylamine reductase (hybrid cluster protein)	59.0364	6.32767	1	2.57353		37.52	63.2141	1	2
TRUE	BzS1_00580	ThiD: phosphomethylpyrimidine kinase	27.2044	6.43972	1	3.07692		25.44	54.425	1	1
TRUE	BzS1_00640	conserved uncharacterized protein	14.1054	8.28136	1	9.42029		29.66	102.048	1	1
TRUE	BzS1_00680	DnaA: chromosomal replication initiator protein	51.8533	9.29896	1	2.65487		28.01	651.054	1	1
TRUE	BzS1_00720	GpsA: glycerol-3-phosphate dehydrogenase	36.3823	8.23415	1	3.24484		25.93	137.837	1	1
TRUE	BzS1_01610	HisI: phosphoribosyl-AMP cyclohydrolase	14.5031	6.18818	1	10.9375		65.8	68.0457	1	1
TRUE	BzS1_01620	HisG: ATP phosphoribosyltransferase	32.7223	6.27555	1	4.82759		109.54	98.224	1	1
TRUE	BzS1_01720	FabZ: (3R)-hydroxymyristoyl-[acyl-carrier-protein] dehydratase	16.7379	6.7374	4	27.8146		202.38	78.9934	1	6
TRUE	BzS1_01820	CspA1: major cold shock protein	7.83592	5.67805	4	54.2857		176.03	62.182	1	14
TRUE	BzS1_01850	two component system response regulator, sigma54-specific	14.8676	4.35925	1	10.7692		37.56	104.547	1	1
TRUE	BzS1_01890	Ttg1: toluene tolerance protein	22.599	8.91134	2	15.3061		97.64	58.1802	1	3
TRUE	BzS1_02680	Lipopolysaccharide biosynthesis protein	30.8836	9.95777	1	3.39623		27.6	1050.71	1	1
TRUE	BzS1_02750	DsrC: sulfite reductase, dissimilatory-type, gamma subunit	11.9489	5.35473	4	31.4286		182.79	70.7903	1	35
TRUE	BzS1_02770	LeuB: 3-isopropylmalate dehydrogenase	38.6307	5.04177	6	23.4463		262.2	64.018	1	9
TRUE	BzS1_02780	IlvC: Ketol-acid reductoisomerase (Acetohydroxy-acid isomeroreductase)	37.8191	4.95045	4	15.1163		163.71	65.0762	1	13
TRUE	BzS1_02880	GroL1: 60kDa chaperonin GroEL	58.3355	5.04038	16	26.3636		986.63	87.3629	1	105
TRUE	BzS1_02920	WrbA1: NADH-quinone oxidoreductase, Flavoprotein	16.9368	8.79951	3	15.625		175.68	48.2315	1	7
TRUE	BzS1_02990	RnfB1: electron transport complex protein RnfB	75.3961	5.6899	1	1.58273		83.94	5.38317	1	2
TRUE	BzS1_03000	hypothetical protein	17.2496	5.60841	2	11.1111		79.25	7.69337	1	4
TRUE	BzS1_03110	HdrA4: heterodisulfide reductase-like protein, iron-sulfur subunit	160.184	5.22517	15	14.2469		810.43	84.3541	3	30
TRUE	BzS1_03130	Methyl-viologen-reducing hydrogenase, delta subunit, (selenocysteine-containing)	27.4504	8.29205	1	4.01606		45.31	24.7935	1	2
TRUE	BzS1_03150	BamE-like predicted heterodisulfide reductase, iron-sulfur subunit A	109.941	5.2664	4	6.06965		289.75	110.192	1	6
TRUE	BzS1_03190	MetF2: 5,10-methylenetetrahydrofolate reductase	34.1143	6.62109	7	25.7329		422.05	193.918	2	29
TRUE	BzS1_03280	DsrD: sulfite reductase, dissimilatory-type, delta subunit	8.63852	9.22269	6	52.6316		379.15	41.793	1	28
TRUE	BzS1_03290	DsrB: sulfite reductase, dissimilatory-type, subunit beta	44.4417	6.53286	23	50.8861		1099.7	58.2666	1	248
TRUE	BzS1_03300	DsrA: sulfite reductase, dissimilatory-type, subunit alpha	54.2134	5.24001	16	34.1102		877.69	52.4785	1	146
TRUE	BzS1_03530	universal stress protein	15.7584	8.53365	1	7.91367		31.63	13.5347	1	1
TRUE	BzS1_04310	Efp: elongation factor P	21.5559	4.91851	2	17.6471		76.95	100.419	1	5
TRUE	BzS1_04340	HisB: imidazoleglycerol-phosphate dehydratase	21.6832	6.22813	1	5.61224		30.59	30.6237	1	1
TRUE	BzS1_04590	Por: pyruvate-ferredoxin oxidoreductase	129.821	5.20391	8	8.47458		339.04	44.0978	1	20
TRUE	BzS1_04960	HupA: DNA-binding protein HU 1	9.79355	10.0906	4	40.4494		248.05	66.0537	1	11
TRUE	BzS1_04990	conserved uncharacterized CCG domain protein	49.2428	5.17091	8	22.7064		404.41	54.8139	2	42
TRUE	BzS1_05010	AcdA1: acyl-CoA dehydrogenase	42.4023	5.01432	18	45.2196		1293.58	52.5726	1	245
TRUE	BzS1_05030	histidine triad (HIT) family protein	12.7396	6.3531	1	12.2807		47.11	94.4225	1	1
TRUE	BzS1_05190	Hypothetical cytosolic protein	13.0381	6.91268	1	7.14286		29.15	165.006	1	1
TRUE	BzS1_05270	conserved uncharacterized protein, DUF124	28.6967	5.6272	2	9.29368		73.22	71.7762	1	2
TRUE	BzS1_05350	PpdK: pyruvate, phosphate dikinase	104.024	5.48258	2	3.11159		111.71	31.2636	1	7
TRUE	BzS1_05460	Asd: aspartate-semialdehyde dehydrogenase	40.3185	5.48685	4	16.442		293.52	96.5122	1	15
TRUE	BzS1_05640	NadB1: L-aspartate oxidase	60.5239	6.36271	1	2.60708		27.59	32.5588	1	1
TRUE	BzS1_05660	CspA3: major cold shock protein	7.39468	4.88412	2	40.2985		91.55	17.8141	1	7
TRUE	BzS1_05730	SerA: D-3-phosphoglycerate dehydrogenase	57.0372	5.52937	1	2.47148		63.69	62.8275	1	1
TRUE	BzS1_05750	DegP2: serine protease, do-like	53.0426	8.57221	1	3.48361		42.45	98.5883	1	2
TRUE	BzS1_05810	CarD: transcriptional regulator, CarD family	18.4826	5.05074	1	10.625		25.52	401.025	1	1
TRUE	BzS1_05830	Rho: transcription termination factor rho	46.8667	5.84393	1	4.09639		31.13	53.3896	1	1
TRUE	BzS1_05890	conserved uncharacterized protein, DUF296	18.0683	5.93525	1	9.14634		57	133.783	1	3
TRUE	BzS1_07180	RpsI: 30S ribosomal protein S9	14.763	10.3461	1	9.23077		34.78	26.3489	1	1
TRUE	BzS1_07730	BamF: Methyl-viologen-reducing hydrogenase, delta subunit	26.5186	8.38583	4	20.5882		165.9	474.711	1	10
TRUE	BzS1_07740	BamE: predicted heterodisulfide reductase, iron-sulfur subunit A	115.513	5.27665	10	13.3014		547.37	69.2384	2	27
TRUE	BzS1_07760	BamD: putative heterodisulfide reductase, subunit B	43.3728	6.68101	4	12.7937		198.27	91.8213	1	8
TRUE	BzS1_07810	GCN5-related N-acetyltransferase	17.6534	9.55627	2	16.7742		120.18	116.867	1	2
TRUE	BzS1_08070	Sat1: sulfate adenylyltransferase (ATP sulfurylase)	43.6162	6.60912	29	62.1827		1514.99	57.246	1	555
TRUE	BzS1_08130	BepF: efflux system periplasmic linker	40.5904	5.66886	1	5.69106		56.89	119.939	1	1
TRUE	BzS1_08270	conserved uncharacterized protein	27.1613	5.75794	1	3.71901		52.33	55.8417	1	2
TRUE	BzS1_08310	IspF: 2-C-methyl-D-erythritol 2,4-cyclodiphosphate synthase (MECPS)	18.7627	5.95405	1	8		28.38	526.54	1	1
TRUE	BzS1_08360	rhodanese-like protein	20.7251	6.07261	2	14.2045		160.56	26.1545	1	7
TRUE	BzS1_08380	TrxB: thioredoxin reductase	33.8117	5.232	1	3.84615		58.66	90.1325	1	1
TRUE	BzS1_08530	predicted antibiotic biosynthesis monooxygenase	10.9978	5.20402	1	14.7368		30.88	13.8017	1	1
TRUE	BzS1_08850	hypothetical protein	13.7617	4.77325	3	27.4194		180.18	51.0181	1	36
TRUE	BzS1_08860	universal stress protein	16.0027	9.13895	13	78.4722		677.07	66.0365	1	83
TRUE	BzS1_08980	HesB-like protein	13.4566	4.95579	1	15.2542		45.01	99.0659	1	2
TRUE	BzS1_09090	AcsA: acetyl-coenzyme A synthetase (acetate--CoA ligase)	74.7704	5.5629	4	7.89074		172.03	289.002	1	6
TRUE	BzS1_09180	two component system response regulator	16.1479	6.32447	1	8.4507		41.66	72.0357	1	2
TRUE	BzS1_09200	sodium/sulfate symporter	56.7104	8.54327	1	1.3308		31.92	2.28073	1	3
TRUE	BzS1_09560	Conserved hypothetical protein	16.6859	5.30987	1	8.27586		25.3	2.11541	1	1
TRUE	BzS1_09570	SodA1: superoxid dismutase, Mn-type	22.3203	5.94935	2	15.736		212.97	86.7662	1	7
TRUE	BzS1_09840	GCN5-related N-acetyltransferase	17.0938	5.76788	2	15.894		111.57	48.4891	1	4
TRUE	BzS1_10190	Uridylate kinase	24.9512	6.01846	4	20.9821		210.99	46.7738	1	5
TRUE	BzS1_10220	hypothetical protein	27.6689	6.05466	1	5.76132		31.8	129.947	1	1
TRUE	BzS1_10310	Histidine triad (HIT) family protein	18.1492	6.37435	1	9.375		80.34	511.209	1	1
TRUE	BzS1_10870	WrbA2: NADH-quinone oxidoreductase, Flavoprotein	16.5155	5.28797	2	15.2318		135.3	41.3813	1	7
TRUE	BzS1_11060	conserved hypothetical protein	12.5615	5.50224	1	7.9646		29.54	31.1737	1	1
TRUE	BzS1_11200	ValS: valyl-tRNA synthetase	101.258	5.85343	1	1.24575		32.93	5.01406	1	1
TRUE	BzS1_11270	FabG1: beta-ketoacly-acyl-carrier-protein reductase	27.7752	6.84155	4	16.0784		195.98	32.6002	1	6
TRUE	BzS1_11370	RibH: 6,7-dimethyl-8-ribityllumazine synthase	16.6857	5.23884	4	30.9677		168.33	80.6437	1	7
TRUE	BzS1_11980	AsrB2: predicted anaerobic sulfite reductase, subunit B	31.4599	5.63564	2	7.85714		106.47	117.358	2	3
TRUE	BzS1_12000	4Fe-4S ferredoxin iron-sulfur binding domain protein	36.1675	5.26885	1	4.11392		52.82	35.5302	1	1
TRUE	BzS1_12550	Eno: enolase	55.9141	8.03378	1	1.78571		26.61	1034.48	1	1
TRUE	BzS1_12560	Fructose-bisphosphate aldolase	35.9285	6.02027	1	4.22961		90.03	59.3821	1	2
TRUE	BzS1_12630	RpsB: 30S ribosomal protein S2	31.7824	6.57078	1	5.35714		26.39	36.8951	1	2
TRUE	BzS1_12740	CoaD: phosphopantetheine adenylyltransferase	18.6669	9.57432	1	5.42169		25.07	92.2427	1	1
TRUE	BzS1_12870	QueD: queuosine biosynthesis protein	14.3572	5.94433	2	21.9512		139.93	137.297	1	2
TRUE	BzS1_12970	Flavoprotein subunit of putative benzene dehydrogenase	54.3335	5.8561	37	57.377		2655.78	64.6856	1	1356
TRUE	BzS1_12980	heterodisulfide reductase subunit B-like subunit of putative benzene dehydrogenase	48.4176	6.2058	44	74.0139		2888.79	53.6967	1	1480
TRUE	BzS1_12990	Flavoprotein subunit of putative benzene dehydrogenase	65.7193	5.34661	40	44.3674		2719.52	60.655	1	1513
TRUE	BzS1_13040	3-hydroxybutyryl-CoA dehydrogenase	31.4453	6.15582	18	45.6446		965.24	51.8962	1	130
TRUE	BzS1_13050	3-hydroxybutyryl-CoA dehydrogenase (crotonase)	30.5626	5.48013	23	60.4317		1199.13	52.6939	1	153
TRUE	BzS1_13070	transcriptional regulator, TetR family	23.2443	8.9672	1	6.12245		32.01	85.6576	1	1
TRUE	BzS1_13200	hypothetical protein	25.5402	8.50097	7	43.3628		465.29	54.5044	1	72
TRUE	BzS1_13420	hypothetical protein	54.2344	8.09957	16	31.2364		789.58	63.1391	1	55
TRUE	BzS1_13430	universal stress protein	17.7063	5.44338	3	22.4359		92.52	72.3916	1	4
TRUE	BzS1_13580	GlnB2: nitrogen regulatory protein PII	12.4057	5.90951	2	21.4286		60.11	100.526	1	4
TRUE	BzS1_13680	FusA2: elongation factor G (EF-G)	76.0961	5.15777	5	9.39306		264.94	184.273	1	11
TRUE	BzS1_13880	Protein-glutamate methylesterase/protein-glutamine glutaminase	27.5558	6.67171	1	2.82258		62.37	67.2174	1	1
TRUE	BzS1_13970	CBS domain protein	21.216	6.18465	3	13.8298		102.75	135.698	1	6
TRUE	BzS1_14190	SurA1: predicted chaperone (peptidyl-prolyl cis-trans isomerase)	39.6177	8.70316	4	14.9856		151.48	69.4844	1	5
TRUE	BzS1_14200	PurM: phosphoribosylformylglycinamidine cyclo-ligase	38.5835	4.85389	2	6.83761		104.5	75.0923	1	2
TRUE	BzS1_14350	AAA ATPase chaperone	32.4271	5.94059	2	6.71378		113.17	53.4909	1	5
TRUE	BzS1_14440	ribosomal protein S30Ae/sigma54 modulation protein	20.4954	5.69033	1	4.49438		54.91	16.7681	1	1
TRUE	BzS1_14490	Gap: glyceraldehyde-3-phosphate dehydrogenase (phosphorylating)	35.8994	5.93568	4	15.0602		247.57	59.9186	1	12
TRUE	BzS1_14500	TpiA: triosephosphate isomerase	27.6075	5.84318	1	4.72441		95.55	169.535	1	2
TRUE	BzS1_14640	BamB: tungsten-containing aldehyde:ferredoxin oxidoreductase	76.6849	5.70486	10	19.225		556.63	64.3593	1	43
TRUE	BzS1_15070	KatG: catalase-peroxidase	80.5569	5.43644	12	21.4774		649.6	129.731	1	37
TRUE	BzS1_15090	hypothetical protein	8.10225	8.03602	3	52		213.84	32.6979	1	6
TRUE	BzS1_15430	thiolase	43.5384	6.40864	17	24.937		769.24	49.0898	1	135
TRUE	BzS1_15450	Fhs: formate--tetrahydrofolate ligase	63.8921	5.97135	36	55.8773		2331.66	56.9863	1	478
TRUE	BzS1_15950	PurA: adenylosuccinate synthetase	46.8424	5.66405	1	3.0303		30.98	20.3714	1	2
TRUE	BzS1_15980	DnaK: chaperone Hsp70 family	68.3911	4.95077	13	27.044		664.6	91.0202	1	31
TRUE	BzS1_16160	Ttg2: toluene tolerance protein	23.4095	6.64458	1	6.82927		29.09	568.02	1	1
TRUE	BzS1_16520	HdrA7: heterodisulfide reductase-like protein, iron-sulfur subunit	163.392	5.27003	23	18.9899		1217.07	61.8109	4	66
TRUE	BzS1_16540	BamFG2: methyl-viologen-reducing hydrogenase domain modulated NADH-quinone oxidoreductase, subunit E	15.3388	8.37653	1	7.91367		95.74	72.8802	1	8
TRUE	BzS1_16560	MvhD7: methyl-viologen-reducing hydrogenase domain protein (subunit delta)	41.8555	5.16653	5	15.2815		262.3	96.614	1	17
TRUE	BzS1_16580	hypothetical protein	49.9519	5.72301	1	3.9823		104.52	145.741	1	2
TRUE	BzS1_16590	HdrA8: heterodisulfide reductase-like protein, iron-sulfur subunit	61.1733	5.46709	6	14.4128		303.17	61.9499	1	13
TRUE	BzS1_16600	MvhD8: coenzyme F420 non-reducing hydrogenase, delta subunit	23.9625	8.27581	5	23.6111		208.34	317.64	1	11
TRUE	BzS1_16610	HdrA9: CoB--CoM heterodisulfide reductase, iron-sulfur subunit alpha	61.3835	5.52018	9	20.0717		491.88	100.674	1	31
TRUE	BzS1_16620	HdrA10: CoB--CoM heterodisulfide reductase, iron-sulfur subunit alpha	29.9002	4.47097	1	4.07407		48.12	3.27472	1	1
TRUE	BzS1_16690	hypothetical protein	51.4872	5.72494	2	5.06608		96.71	668.805	1	7
TRUE	BzS1_16810	MgtE1: magnesium transporter	50.0396	4.50462	1	1.75824		28.14	0.381436	1	1
TRUE	BzS1_16870	Bacterial general secretion pathway protein H	24.3393	5.4358	2	11.4894		85.17	19.829	1	4
TRUE	BzS1_17010	Thiamine biosynthetic enzyme	28.0964	5.71468	1	4.90566		46.94	42.3746	1	2
TRUE	BzS1_17030	IleS: isoleucyl-tRNA synthetase	106.433	5.61983	1	1.39785		33.85	11.6381	1	1
TRUE	BzS1_17370	Dephospho-CoA kinase	54.4072	6.71102	2	4.40252		103.36	46.1956	1	2
TRUE	BzS1_17620	Conserved hypothetical protein	36.6994	5.72056	2	7.05521		91.35	79.7247	1	2
TRUE	BzS1_18050	outer membrane lipoprotein carrier protein, related to LolA	27.3523	8.40462	1	3.36134		26.56	68.5786	1	1
TRUE	BzS1_18270	putative ABC-type Co2+ transport system periplasmic component-like protein	30.2723	6.6542	1	3.2491		90.46	123.281	1	2
TRUE	BzS1_18880	MetF6: methylenetetrahydrofolate reductase	31.9675	5.94027	1	3.83275		39.44	105.952	1	1
TRUE	BzS1_18920	UspA domain protein	33.6216	7.77145	5	22.7273		217.26	85.1958	1	9
TRUE	BzS1_19040	PurH2: phosphoribosylaminoimidazolecarboxamide formyltransferase	21.7033	6.09354	2	14.1414		194.93	62.4244	1	4
TRUE	BzS1_19150	GroL2: 60kDa chaperonin GroEL	58.2477	5.36477	1	2.03704		293.5	19.9575	1	1
TRUE	BzS1_19160	GroS2: 10kDa chaperonin GroES	10.3867	5.85236	1	12.6316		30.53	810.986	1	1
TRUE	BzS1_19330	SodA2: superoxid dismutase, Mn-type	26.9187	7.73225	1	5.69106		32.42	32.8065	1	1
TRUE	BzS1_19350	PpiA: peptidyl-prolyl cis-trans isomerase A	18.6804	6.13018	9	61.9048		398.34	72.1856	1	35
TRUE	BzS1_19450	formylmethanofuran dehydrogenase, subunit E	24.9566	6.99738	1	5.88235		33.88	77.2098	1	1
TRUE	BzS1_19460	molybdopterin binding domain protein	36.785	5.90107	1	2.91545		34.01	73.0119	1	2
TRUE	BzS1_19480	FdhA3: formate dehydrogenase, subunit alpha	101.645	6.03426	4	6.2975		249.09	87.0054	1	10
TRUE	BzS1_20300	DapB: dihydrodipicolinate reductase	28.8839	5.72483	1	4.10448		39.4	57.7781	1	3
TRUE	BzS1_20310	aminotransferase, class I and II	43.3223	6.03555	2	8.01034		71.35	57.8971	1	2
TRUE	BzS1_20350	TalC: transaldolase	23.3003	4.78873	3	15.9624		155.8	75.7779	1	9
TRUE	BzS1_20410	conserved uncharacterized protein, DUF35	16.07	6.33002	7	53.1469		449.28	49.7103	1	42
TRUE	BzS1_20420	thiolase, C-terminal domain protein	41.1255	5.56077	17	48.4536		1092.86	66.6049	1	216
TRUE	BzS1_20460	Smc: predicted chromosome partition protein	138.383	5.91624	1	1.16667		29.21	625.522	1	1
TRUE	BzS1_20770	Peptidase S8 and S53, subtilisin, kexin, sedolisin precursor	69.1336	4.86361	1	1.10585		27.54	141.9	1	1
TRUE	BzS1_20780	hypothetical protein	23.6472	9.24245	1	4.7619		34.79	8.44368	1	3
TRUE	BzS1_21390	EtfB3: electron transfer flavoprotein, subunit beta	28.099	4.97758	7	42.0455		550.15	64.0327	1	55
TRUE	BzS1_21400	EtfA3 electron transfer flavoprotein, subunit alpha	34.8101	4.83146	9	31.8043		553.74	56.0666	1	44
TRUE	BzS1_21440	BamD-like putative heterodisulfide reductase, subunit B	42.4821	5.79885	6	15.445		224.05	26.3602	1	18
TRUE	BzS1_21730	NrdZ: ribonucleoside-diphosphate reductase	86.5537	5.83869	1	1.67959		28.37	36.7476	1	1
TRUE	BzS1_21830	beta-lactamase domain protein	27.1839	5.39457	1	6.639		62.35	92.9996	1	2
TRUE	BzS1_21900	EchA3: enoyl-CoA hydratase/isomerase	28.1336	5.81509	9	40.6977		464.21	68.2861	1	41
TRUE	BzS1_22280	predicted pyridoxamine-phosphate oxidase, FMN-binding	14.6849	9.42542	5	37.5		339.81	54.3091	1	27
TRUE	BzS1_22480	sensor protein	38.3826	9.20432	1	2.60116		28.37	115.476	1	1
TRUE	BzS1_22810	hypothetical protein	21.5734	9.73016	1	10.6383		27.59	25.502	1	1
TRUE	BzS1_22850	IlvD: dihydroxy-acid dehydratase	59.3674	5.86401	1	1.6158		38.65	1022.17	1	1
TRUE	BzS1_23250	alpha/beta hydrolase fold protein	30.224	6.13039	2	9.12409		125.68	73.0855	1	2
TRUE	BzS1_23730	conserved uncharacterized protein, DUF364	26.7675	5.76905	2	8.71369		52.96	46.2807	1	3
TRUE	BzS1_24080	conserved uncharacterized protein, CBS domain	26.6743	7.77807	1	5.06329		31.42	93.4777	1	1
TRUE	BzS1_24310	hypothetical protein	53.1273	8.77494	7	13.4904		303.29	91.7607	1	17
TRUE	BzS1_25010	FlgM: predicted flagellar protein M, anti-sigma-28 factor	11.5451	6.5978	1	7.84314		25.23	1015.65	1	4
TRUE	BzS1_25200	Pnp: polyribonucleotide nucleotidyltransferase (polynucleotide phosphorylase)	76.6025	5.01785	3	6.00858		140.45	51.6707	1	5
TRUE	BzS1_25270	Translation initiation factor IF-2	96.878	7.61059	1	1.02857		50.81	93.905	1	3
TRUE	BzS1_25600	PurF: amidophosphoribosyltransferase	53.1099	6.71198	1	2.50522		34.06	38.1516	1	2
TRUE	BzS1_25720	RplI: 50S ribosomal protein L9	17.0354	9.00106	5	28.2895		246.39	87.8118	1	9
TRUE	BzS1_25890	HdrC: CoB--CoM heterodisulfide reductase, iron-sulfur subunit gamma associated with qmoAB	22.2652	9.28432	3	15.8163		99	93.724	1	3
TRUE	BzS1_25900	QmoB: quinone interacting membrane bound oxidoreductase, subunit B	81.8048	5.01058	34	54.105		1936.25	64.8102	1	194
TRUE	BzS1_25910	QmoA: quinone interacting membrane bound oxidoreductase, subunit A	47.6154	5.04284	15	37.5		854.21	189.715	1	95
TRUE	BzS1_25920	AprA: adenylylsulfate reductase, subunit alpha	70.0327	5.68189	49	60.2871		3274.1	67.6304	1	2416
TRUE	BzS1_25930	AprB: adenylylsulfate reductase, subunit beta	16.0836	5.39916	9	54.4828		440.92	80.8937	1	113
TRUE	BzS1_26030	single-stranded nucleic acid binding R3H domain protein	24.7183	6.87391	3	17.6471		176.8	5.895	1	7
TRUE	BzS1_26160	CspA4: major cold shock protein	7.14852	5.07285	1	25.7576		36.34	89.9033	1	2
TRUE	BzS1_26180	BbsE: benzylsuccinate CoA-transferase, subunit	44.0837	5.97584	1	3.22581		136.83	139.231	1	7
TRUE	BzS1_26190	L-carnitine dehydratase/bile acid-inducible protein F	50.519	5.71703	9	22.8571		467.94	38.6117	1	28
TRUE	BzS1_26200	hypothetical protein	45.577	6.62386	7	21.0526		333.82	64.9446	1	33
TRUE	BzS1_26210	CoA ligase	58.8171	6.78771	17	39.0057		989.88	53.0999	1	307
TRUE	BzS1_26420	RpoA: DNA-directed RNA polymerase, subunit alpha	38.2768	4.71226	1	7.03812		68.86	69.3991	1	5
TRUE	BzS1_26430	RpsD: 30S ribosomal protein S4	24.8771	9.95852	1	6.66667		27.26	26.8993	1	1
TRUE	BzS1_26480	RplO: 50S ribosomal protein L15	16.2309	10.7814	1	9.58904		33.67	45.4096	1	1
TRUE	BzS1_26490	RpmD: 50S ribosomal protein L30	6.34581	11.7897	1	18.9655		34.87	55.316	1	1
TRUE	BzS1_26500	RpsE: 30S ribosomal protein S5	17.5287	10.0903	1	8.48485		71.11	72.5501	1	2
TRUE	BzS1_26520	RplF: 50S ribosomal protein L6	19.6179	9.7653	4	33.1461		202.99	60.9144	1	10
TRUE	BzS1_26530	RpsH: 30S ribosomal protein S8	15.1901	9.84872	1	9.09091		29.26	19.571	1	1
TRUE	BzS1_26550	RplE: 50S ribosomal protein L5	20.1656	9.36689	1	8.93855		62.55	96.6615	1	4
TRUE	BzS1_26610	RpsC: 30S ribosomal protein S3	24.3873	10.2246	1	4.6729		39.85	31.2478	1	2
TRUE	BzS1_26660	RplD: 50S ribosomal protein L4	22.8793	9.78228	1	6.28019		69.29	76.1667	1	3
TRUE	BzS1_26690	Tuf1: elongation factor Tu (EF-Tu)	43.7913	5.00257	8	25.4408		456.11	59.5186	1	35
TRUE	BzS1_26700	RpsG: 30S ribosomal protein S7	17.5967	10.7124	1	7.69231		69.22	19.3963	1	1
TRUE	BzS1_26720	DNA-directed RNA polymerase, beta\' subunit	151.462	8.48281	8	7.72627		326.87	71.3691	1	9
TRUE	BzS1_26730	RpoB: DNA-directed RNA polymerase, subunit beta	153.829	5.16856	2	2.18978		149.16	327.975	1	2
TRUE	BzS1_26770	RplK: 50S ribosomal protein L11	15.2442	9.44273	1	6.29371		57.62	74.4934	1	2
TRUE	BzS1_26830	Ndk: nucleoside diphosphate kinase	15.8381	6.7499	1	8.57143		55.66	40.2496	1	1
TRUE	BzS1_26840	conserved uncharacterized Fe-S cluster protein, UPF0153	29.4142	7.45486	2	9.56175		72.67	89.8886	1	4
TRUE	BzS1_26860	ArgC: N-acetyl-gamma-glutamyl-phosphate reductase	38.3274	5.13587	2	7.93201		155.02	112.359	1	3
TRUE	BzS1_26940	DsrO: predicted redox complex linked to DsrAB, iron-sulfur binding subunit	30.4993	8.46348	1	5.90406		34.27	125.784	1	2
TRUE	BzS1_27460	Conserved hypothetical protein	15.1264	9.95296	1	5.22388		28.68	43.761	1	7
TRUE	BzS1_27530	RpsA: ribosomal protein S1	68.7966	4.9356	2	3.58306		141.47	58.1918	1	9
TRUE	BzS1_27610	FAD-dependent pyridine nucleotide-disulphide oxidoreductase	62.3111	5.28295	1	1.58451		48.34	79.7386	1	3
TRUE	BzS1_27630	RnfB2: electron transport complex protein RnfB	75.1258	5.26223	1	2.15827		37.33	39.6334	1	2
TRUE	BzS1_27710	GuaB: inosine-5'-monophosphate dehydrogenase	52.8097	6.30749	1	2.86885		57.97	37.8965	1	1
TRUE	BzS1_27730	conserved uncharacterized protein	29.3177	5.55254	5	16.2162		268.41	88.1122	1	11
TRUE	BzS1_28000	Fructose-1,6-bisphosphate aldolase/phosphatase	40.0121	5.23756	11	38.0822		599.74	90.2322	1	56
TRUE	BzS1_28090	ferredoxin dependent glutamate synthase	59.9172	6.01514	1	4.34783		71.1	128.636	1	1
TRUE	BzS1_28440	Putative dinitrogenase iron-molybdenum cofactor biosynthesis protein	21.5278	9.75622	1	8.45771		123.4	139.422	1	2
TRUE	BzS1_28760	dinitrogenase iron-molybdenum cofactor biosynthesis protein	13.5968	5.22495	1	11.6279		30.73	195.463	1	1
TRUE	BzS1_28770	dinitrogenase iron-molybdenum cofactor biosynthesis protein	12.5724	4.69912	3	32.7731		204.45	70.9179	1	10
TRUE	BzS1_28860	hypothetical protein	14.7778	9.8642	1	13.8211		25.09	109.12	1	1
TRUE	BzS1_29170	pyridoxamine 5-phosphate oxidase-related protein, FMN-binding	14.6524	6.42348	2	20.9302		95.63	48.0957	1	2
TRUE	BzS1_29350	CBS domain containing membrane protein	17.9941	5.50245	1	11.465		72.81	118.893	1	3
TRUE	BzS1_29590	putative RNA-binding protein	7.12167	5.7275	1	25.8065		48.47	556.712	1	2
TRUE	BzS1_29820	hypothetical protein	49.3968	7.72263	1	1.82232		27.2	173.645	1	4
TRUE	BzS1_29940	GalE3 predicted UDP-glucose 4-epimerase	35.9814	6.76283	1	3.44828		42.5	87.7643	1	1
TRUE	BzS1_29950	SufBD family protein	44.3817	5.5911	1	2.96296		35.58	150.107	1	1
TRUE	BzS1_29970	3-oxoadipate enol-lactonase 2	28.9149	5.36359	2	8.01527		86.31	64.5188	1	2
TRUE	BzS1_30040	BzdZ: predicted dehydrogenase	26.7718	8.2506	9	40.8		670.2	78.1354	1	58
TRUE	BzS1_30050	Had: 6-hydroxycyclohex-1-ene-1-carboxyl-CoA dehydrogenase	39.2894	7.51467	12	32.6087		654.72	79.8856	1	138
TRUE	BzS1_30060	Oah: predicted 6-oxo-cyclohex-1-ene-carbonyl- CoA hydrolase	42.3786	6.03693	20	45.5026		1228.84	81.0521	1	325
TRUE	BzS1_30070	Dch: enoyl-CoA hydratase/isomerase related to dienoyl-CoA hydratase	28.0375	5.37054	9	32.9412		481.09	69.9272	1	35
TRUE	BzS1_30110	hypothetical protein	14.0117	5.35494	10	52		446	257.042	1	61
TRUE	BzS1_30250	Hypothetical protein	28.8617	6.01504	2	7.56972		67.06	35.2904	1	2
TRUE	BzS1_30340	Phosphoenolpyruvate synthase	91.6708	5.45321	2	2.42131		66.99	661.982	1	5
TRUE	BzS1_30350	GCN5-related N-acetyltransferase	17.1467	5.29299	4	24.1611		172.35	367.93	1	7
TRUE	BzS1_30440	Ham: nucleoside-triphosphatase	23.0608	4.96465	1	7.69231		25.09	138.848	1	1
TRUE	BzS1_30580	DapA: dihydrodipicolinate synthase	31.8778	5.24546	5	22.6804		208.78	86.885	1	9
TRUE	BzS1_30680	HslV: ATP-dependent protease	23.0581	6.44431	1	7.07547		107.38	25.8652	1	1
TRUE	BzS1_31030	GlnA: glutamine synthetase	53.3405	5.02436	1	3.61702		72.82	49.9268	1	10
TRUE	BzS1_31240	AtpD2: ATP synthase, subunit beta (ATP synthase F1 sector subunit beta)	51.0964	4.80679	14	40.552		764.65	61.7283	1	78
TRUE	BzS1_31250	AtpG3: ATP synthase, subunit gamma (ATP synthase F1 sector subunit gamma)	32.911	6.92027	3	12.5424		131.95	68.381	1	7
TRUE	BzS1_31260	AtpA1: ATP synthase subunit alpha	55.1035	5.10586	5	10.7143		382.01	396.628	1	40
TRUE	BzS1_31270	AtpH: ATP synthase, subunit delta (ATP synthase F1 sector subunit delta)	20.2639	6.83183	4	28.8043		239.09	73.2743	1	17
TRUE	BzS1_31520	hypothetical protein	18.5214	6.96587	9	55.4878		501.61	66.2261	1	229
TRUE	BzS1_31530	hypothetical protein	16.6143	5.35783	11	44		619.57	73.4842	1	82
TRUE	BzS1_31720	2-amino-4-deoxychorismate dehydrogenase	21.1819	8.50257	1	6.80628		49.42	9.09959	1	1
TRUE	BzS1_31840	ZraP2: zinc resistance-associated protein	18.1514	9.42243	1	6.49351		45.71	46.621	1	2
TRUE	BzS1_32090	flavodoxin/nitric oxide synthase	16.2782	6.29681	1	6.80272		72.89	44.4074	1	2
TRUE	BzS1_32150	Tpx: thiol peroxidase	18.8408	5.15072	3	24.5614		155.83	66.4754	1	3
TRUE	BzS1_32180	UspA domain protein	34.5498	6.03533	8	32.3625		553.42	53.87	1	28
TRUE	BzS1_32320	hypothetical protein	63.2799	9.14269	1	1.57618		25.96	27.1283	1	1
TRUE	BzS1_32550	Rbr7: ruberythrin	18.1239	4.96925	1	5.88235		26.96	1057.1	1	1
TRUE	BzS1_32570	nitroreductase	24.3173	6.13093	1	6.66667		58.43	106.315	1	2
TRUE	BzS1_32680	Dfx: desulfoferredoxin (superoxide reductase)	13.9762	6.99931	2	23.3871		78.86	12.0577	1	13
TRUE	BzS1_32700	flavodoxin/nitric oxide synthase	15.869	6.74339	1	6.84932		53.7	79.3584	1	1
TRUE	BzS1_32710	CooS-like carbon monoxide dehydrogenase , catalytic subunit	72.2151	5.91026	1	1.82371		60.33	81.1993	1	2
TRUE	BzS1_32750	universal stress protein	15.7276	7.02515	4	41.6667		287.3	68.9867	1	12
TRUE	BzS1_32800	flavodoxin/nitric oxide synthase	44.6934	6.02187	1	4.31472		43.18	35.4984	1	1
TRUE	BzS1_33310	FolD: bifunctional protein folD [includes: methylenetetrahydrofolate dehydrogenase (EC 1.5.1.5), methenyltetrahydrofolate cyclohydrolase (EC 3.5.4.9)]	32.6196	8.76405	14	52.9801		813.12	60.1528	1	95
TRUE	BzS1_33710	fructose-1,6-bisphosphate aldolase, DhnA type	28.0034	5.92767	5	24.1509		372.49	56.8376	1	10
TRUE	BzS1_33730	Adk: adenylate kinase	25.119	7.62981	12	45.815		676.9	77.0292	1	69
TRUE	BzS1_33790	conserved uncharacterized protein	23.6001	5.02105	1	3.82775		67.35	70.8406	1	1
TRUE	BzS1_33800	predicted Xaa-Pro dipeptidase	44.0814	5.06655	1	2.01005		27.24	225.038	1	2
TRUE	BzS1_33840	Ssb: single-stranded DNA-binding protein, helix-destabilizing	15.8638	5.15318	1	6.42857		26.37	1068.54	1	1
TRUE	BzS1_33880	FAD-dependent pyridine nucleotide-disulphide oxidoreductase	61.4644	6.50114	6	12.9204		399.74	34.5214	1	28
TRUE	BzS1_33900	Conserved hypothetical protein	12.0149	6.54012	1	17.5439		136.81	47.4282	1	7
TRUE	BzS1_33910	uncharacterized ATP-binding protein, ParA family	31.3174	6.01012	5	18.3391		302.29	106.368	2	48
TRUE	BzS1_34020	GltX: glutamyl-tRNA synthetase	53.5631	8.12617	1	2.12314		56.41	131.202	1	1
TRUE	BzS1_34050	MetH: 5-methyltetrahydrofolate corrinoid/iron-sulfur protein methyltransferase	33.0219	4.81971	21	42.3333		1139.36	82.1931	1	152
TRUE	BzS1_34060	CdhE: CO dehydrogenase/acetyl-CoA synthase complex subunit	48.508	4.75648	23	47.7778		1296.08	63.1956	1	222
TRUE	BzS1_34070	CdhC: CO dehydrogenase/acetyl-CoA synthase complex subunit	81.2788	5.09507	43	47.4255		2420.69	68.2954	1	495
TRUE	BzS1_34080	CdhA: Carbon-monoxide dehydrogenase (acceptor)	73.8334	5.63287	45	59.9707		2866.58	64.766	1	613
TRUE	BzS1_34090	CdhD: CO dehydrogenase/acetyl-CoA synthase delta subunit (Corrinoid Fe-S protein)-like	55.698	5.65925	11	25.3906		573.25	41.8522	1	38
TRUE	BzS1_34100	predicted cobyrinic acid ac-diamide synthase	26.9719	4.94617	1	3.23887		31.21	141.55	1	1

## Sheet: SolP Bz R2b
OK	Accession	Protein	MW (kDa)	pI	No. Peptides	SC (%)	FragCov	Score	RMS90 (ppm)	No. Alt Proteins	PeptideCount
TRUE	BzS1_00060	Extracellular matrix regulatory protein A	10.2836	10.2608	2	27.957		106.28	424.639	1	5
TRUE	BzS1_00290	Glycosyltransferase involved in cell wall biogenesis	52.0594	8.34641	1	2.42291		34.41	54.675	1	1
TRUE	BzS1_00390	Hcp: hydroxylamine reductase (hybrid cluster protein)	59.0364	6.32767	1	2.57353		30.06	16.6254	1	2
TRUE	BzS1_01720	FabZ: (3R)-hydroxymyristoyl-[acyl-carrier-protein] dehydratase	16.7379	6.7374	4	22.5166		162.19	84.0633	1	11
TRUE	BzS1_01740	predicted outer membrane chaperone, Skp family	18.951	7.6955	1	4.90798		68.71	135.197	1	1
TRUE	BzS1_01820	CspA1: major cold shock protein	7.83592	5.67805	3	44.2857		123.66	45.2712	1	7
TRUE	BzS1_01890	Ttg1: toluene tolerance protein	22.599	8.91134	1	8.67347		70.65	107.573	1	2
TRUE	BzS1_02750	DsrC: sulfite reductase, dissimilatory-type, gamma subunit	11.9489	5.35473	3	18.0952		131.69	70.3897	1	15
TRUE	BzS1_02770	LeuB: 3-isopropylmalate dehydrogenase	38.6307	5.04177	3	10.7345		140.68	55.1793	1	7
TRUE	BzS1_02780	IlvC: Ketol-acid reductoisomerase (Acetohydroxy-acid isomeroreductase)	37.8191	4.95045	4	12.5		143.04	362.469	1	8
TRUE	BzS1_02880	GroL1: 60kDa chaperonin GroEL	58.3355	5.04038	15	22.3636		889.94	65.4931	2	93
TRUE	BzS1_02920	WrbA1: NADH-quinone oxidoreductase, Flavoprotein	16.9368	8.79951	2	15.625		109.2	78.7678	1	5
TRUE	BzS1_02990	RnfB1: electron transport complex protein RnfB	75.3961	5.6899	1	1.58273		26.6	69.7393	1	2
TRUE	BzS1_03110	HdrA4: heterodisulfide reductase-like protein, iron-sulfur subunit	160.184	5.22517	15	14.5183		854.03	136.198	3	26
TRUE	BzS1_03150	BamE-like predicted heterodisulfide reductase, iron-sulfur subunit A	109.941	5.2664	8	9.15423		376.14	70.9302	1	10
TRUE	BzS1_03180	methylene-tetrahydrofolate reductase family protein	24.8372	5.07595	1	5.38117		55.03	8.0581	1	3
TRUE	BzS1_03190	MetF2: 5,10-methylenetetrahydrofolate reductase	34.1143	6.62109	6	28.6645		287.32	60.003	1	19
TRUE	BzS1_03280	DsrD: sulfite reductase, dissimilatory-type, delta subunit	8.63852	9.22269	6	59.2105		316.28	76.0511	1	29
TRUE	BzS1_03290	DsrB: sulfite reductase, dissimilatory-type, subunit beta	44.4417	6.53286	21	53.4177		1029.47	65.1425	1	232
TRUE	BzS1_03300	DsrA: sulfite reductase, dissimilatory-type, subunit alpha	54.2134	5.24001	17	37.0763		867.49	58.7048	1	146
TRUE	BzS1_04310	Efp: elongation factor P	21.5559	4.91851	1	10.6952		54.23	158.571	1	2
TRUE	BzS1_04590	Por: pyruvate-ferredoxin oxidoreductase	129.821	5.20391	8	9.15254		320.05	108.902	1	18
TRUE	BzS1_04960	HupA: DNA-binding protein HU 1	9.79355	10.0906	3	33.7079		139.59	35.8349	1	12
TRUE	BzS1_04990	conserved uncharacterized CCG domain protein	49.2428	5.17091	10	25		454.46	65.7585	2	45
TRUE	BzS1_05010	AcdA1: acyl-CoA dehydrogenase	42.4023	5.01432	21	58.3979		1357.4	76.0652	1	217
TRUE	BzS1_05160	ClpP: ATP-dependent Clp protease, proteolytic subunit	22.5389	5.84147	1	4.47761		27.41	161.116	1	1
TRUE	BzS1_05270	conserved uncharacterized protein, DUF124	28.6967	5.6272	1	5.57621		35.1	32.398	1	2
TRUE	BzS1_05350	PpdK: pyruvate, phosphate dikinase	104.024	5.48258	2	3.43348		131.09	40.5899	1	5
TRUE	BzS1_05460	Asd: aspartate-semialdehyde dehydrogenase	40.3185	5.48685	3	13.4771		180.76	70.5481	1	5
TRUE	BzS1_05660	CspA3: major cold shock protein	7.39468	4.88412	2	40.2985		71.38	32.9144	1	3
TRUE	BzS1_05800	HppA: membrane-bound proton-translocating pyrophosphatase (H(+)-PPase)	70.4789	6.37702	1	1.89504		29.72	24.6263	1	1
TRUE	BzS1_05830	Rho: transcription termination factor rho	46.8667	5.84393	2	7.71084		53.11	53.607	1	2
TRUE	BzS1_05890	conserved uncharacterized protein, DUF296	18.0683	5.93525	1	9.14634		63.13	145.551	1	2
TRUE	BzS1_06860	BhsD: 2-[hydroxy(Phenyl)methyl]-succinyl-CoA DH, subunit	25.9691	5.88569	1	7.32759		26.89	49.0062	1	1
TRUE	BzS1_07730	BamF: Methyl-viologen-reducing hydrogenase, delta subunit	26.5186	8.38583	2	11.7647		126.51	340.325	1	3
TRUE	BzS1_07740	BamE: predicted heterodisulfide reductase, iron-sulfur subunit A	115.513	5.27665	10	12.7273		522.12	69.7386	1	28
TRUE	BzS1_07760	BamD: putative heterodisulfide reductase, subunit B	43.3728	6.68101	3	11.7493		144.21	249.261	1	3
TRUE	BzS1_07840	beta-lactamase-like:RNA-metabolising metallo-beta-lactamase	60.5012	5.57882	1	2.42991		26.51	93.303	1	1
TRUE	BzS1_07910	GlyQ: glycyl-tRNA synthetase, subunit alpha	34.2559	4.70841	1	4.77816		30.35	24.3329	1	2
TRUE	BzS1_08070	Sat1: sulfate adenylyltransferase (ATP sulfurylase)	43.6162	6.60912	30	67.2589		1537.44	53.7156	1	569
TRUE	BzS1_08130	BepF: efflux system periplasmic linker	40.5904	5.66886	2	9.7561		75.93	476.748	1	4
TRUE	BzS1_08360	rhodanese-like protein	20.7251	6.07261	1	7.95455		93.88	75.0134	1	4
TRUE	BzS1_08380	TrxB: thioredoxin reductase	33.8117	5.232	1	4.16667		31.62	710.326	1	2
TRUE	BzS1_08850	hypothetical protein	13.7617	4.77325	3	27.4194		144.14	61.079	1	30
TRUE	BzS1_08860	universal stress protein	16.0027	9.13895	10	62.5		591.1	61.2752	1	77
TRUE	BzS1_09090	AcsA: acetyl-coenzyme A synthetase (acetate--CoA ligase)	74.7704	5.5629	1	4.40061		75.13	294.125	1	1
TRUE	BzS1_09180	two component system response regulator	16.1479	6.32447	2	15.493		55.5	100.863	1	3
TRUE	BzS1_09570	SodA1: superoxid dismutase, Mn-type	22.3203	5.94935	2	15.736		218.79	112.673	1	6
TRUE	BzS1_09840	GCN5-related N-acetyltransferase	17.0938	5.76788	2	17.2185		72.3	134.408	1	2
TRUE	BzS1_10190	Uridylate kinase	24.9512	6.01846	3	15.625		132.53	101.327	1	4
TRUE	BzS1_10310	Histidine triad (HIT) family protein	18.1492	6.37435	1	9.375		40.69	60.1906	1	1
TRUE	BzS1_10390	SerC: phosphoserine aminotransferase	40.5934	5.70411	1	3.57143		56.39	244.456	1	3
TRUE	BzS1_10870	WrbA2: NADH-quinone oxidoreductase, Flavoprotein	16.5155	5.28797	1	7.28477		89.52	45.1015	1	2
TRUE	BzS1_11200	ValS: valyl-tRNA synthetase	101.258	5.85343	1	1.24575		25.93	877.317	1	1
TRUE	BzS1_11270	FabG1: beta-ketoacly-acyl-carrier-protein reductase	27.7752	6.84155	2	9.01961		60.15	11.4815	1	3
TRUE	BzS1_11280	AcpP: acyl carrier protein	8.59423	3.82027	1	15.3846		40.53	46.0032	1	2
TRUE	BzS1_11360	RibBA: fusion protein: 3,4-dihydroxy-2-butanone 4-phosphate synthase and GTP cyclohydrolase-2	44.403	5.32429	1	1.99005		72.22	129.248	1	1
TRUE	BzS1_11370	RibH: 6,7-dimethyl-8-ribityllumazine synthase	16.6857	5.23884	2	14.1935		76.38	46.6127	1	3
TRUE	BzS1_11980	AsrB2: predicted anaerobic sulfite reductase, subunit B	31.4599	5.63564	2	8.21429		93.75	81.965	1	2
TRUE	BzS1_12560	Fructose-bisphosphate aldolase	35.9285	6.02027	2	9.66767		58.08	67.0365	1	2
TRUE	BzS1_12740	CoaD: phosphopantetheine adenylyltransferase	18.6669	9.57432	1	5.42169		26.57	99.9741	1	1
TRUE	BzS1_12960	peptidase M29 aminopeptidase II	45.6504	9.30772	1	2.50627		48.58	38.7013	1	3
TRUE	BzS1_12970	Flavoprotein subunit of putative benzene dehydrogenase	54.3335	5.8561	39	55.123		2803.42	75.4138	1	1264
TRUE	BzS1_12980	heterodisulfide reductase subunit B-like subunit of putative benzene dehydrogenase	48.4176	6.2058	42	70.9977		2892.73	58.1951	1	1415
TRUE	BzS1_12990	Flavoprotein subunit of putative benzene dehydrogenase	65.7193	5.34661	47	53.5529		3081.86	66.3507	1	1237
TRUE	BzS1_13040	3-hydroxybutyryl-CoA dehydrogenase	31.4453	6.15582	16	42.8571		822.11	58.9519	1	137
TRUE	BzS1_13050	3-hydroxybutyryl-CoA dehydrogenase (crotonase)	30.5626	5.48013	21	59.3525		1243.49	131.938	1	132
TRUE	BzS1_13120	hypothetical protein	60.3031	6.64448	1	1.76125		28.32	123.305	1	1
TRUE	BzS1_13200	hypothetical protein	25.5402	8.50097	7	43.3628		463.33	48.4834	1	70
TRUE	BzS1_13420	hypothetical protein	54.2344	8.09957	14	28.6334		727.45	81.5601	1	48
TRUE	BzS1_13430	universal stress protein	17.7063	5.44338	1	8.97436		66.85	47.3244	1	4
TRUE	BzS1_13680	FusA2: elongation factor G (EF-G)	76.0961	5.15777	3	5.20231		106.65	85.5585	1	6
TRUE	BzS1_13720	predicted R-phenyllactate dehydratase subunit alpha	46.8471	5.08108	1	2.6764		59.34	68.1697	1	1
TRUE	BzS1_13970	CBS domain protein	21.216	6.18465	2	9.04255		60.18	49.9012	1	4
TRUE	BzS1_14070	conserved uncharacterized protein, UPF0109	8.21956	7.98678	1	32.8947		27.84	83.0818	1	1
TRUE	BzS1_14190	SurA1: predicted chaperone (peptidyl-prolyl cis-trans isomerase)	39.6177	8.70316	4	17.0029		176.78	52.0859	1	8
TRUE	BzS1_14350	AAA ATPase chaperone	32.4271	5.94059	1	3.88693		101.03	53.1067	1	2
TRUE	BzS1_14490	Gap: glyceraldehyde-3-phosphate dehydrogenase (phosphorylating)	35.8994	5.93568	4	18.6747		184.79	80.0292	1	12
TRUE	BzS1_14500	TpiA: triosephosphate isomerase	27.6075	5.84318	4	21.2598		212.45	80.9531	1	7
TRUE	BzS1_14640	BamB: tungsten-containing aldehyde:ferredoxin oxidoreductase	76.6849	5.70486	13	22.5037		526.85	218.114	1	49
TRUE	BzS1_14830	hypothetical protein	14.2134	5.03355	2	17.6471		86.56	80.4107	1	4
TRUE	BzS1_15070	KatG: catalase-peroxidase	80.5569	5.43644	14	22.2982		689.8	63.5837	1	43
TRUE	BzS1_15090	hypothetical protein	8.10225	8.03602	2	37.3333		121.2	75.1477	1	3
TRUE	BzS1_15430	thiolase	43.5384	6.40864	13	27.4559		736.39	54.6104	1	130
TRUE	BzS1_15450	Fhs: formate--tetrahydrofolate ligase	63.8921	5.97135	41	62.5213		2456.97	62.0016	1	415
TRUE	BzS1_15980	DnaK: chaperone Hsp70 family	68.3911	4.95077	10	22.327		434.68	42.9233	1	24
TRUE	BzS1_16520	HdrA7: heterodisulfide reductase-like protein, iron-sulfur subunit	163.392	5.27003	24	18.9899		1123.58	63.1579	4	56
TRUE	BzS1_16540	BamFG2: methyl-viologen-reducing hydrogenase domain modulated NADH-quinone oxidoreductase, subunit E	15.3388	8.37653	3	23.0216		121.15	44.2672	1	7
TRUE	BzS1_16560	MvhD7: methyl-viologen-reducing hydrogenase domain protein (subunit delta)	41.8555	5.16653	3	8.57909		165.64	95.3967	1	14
TRUE	BzS1_16580	hypothetical protein	49.9519	5.72301	2	5.53097		101.09	49.0913	1	4
TRUE	BzS1_16590	HdrA8: heterodisulfide reductase-like protein, iron-sulfur subunit	61.1733	5.46709	8	15.4804		387.4	85.572	1	13
TRUE	BzS1_16600	MvhD8: coenzyme F420 non-reducing hydrogenase, delta subunit	23.9625	8.27581	4	30.0926		163.76	58.4527	1	12
TRUE	BzS1_16610	HdrA9: CoB--CoM heterodisulfide reductase, iron-sulfur subunit alpha	61.3835	5.52018	7	13.7993		398.05	49.9845	1	22
TRUE	BzS1_16620	HdrA10: CoB--CoM heterodisulfide reductase, iron-sulfur subunit alpha	29.9002	4.47097	1	4.07407		38.57	746.883	1	1
TRUE	BzS1_16690	hypothetical protein	51.4872	5.72494	2	5.50661		78.17	385.648	1	5
TRUE	BzS1_16800	AcdA3: acyl-CoA dehydrogenase	59.0721	5.46496	5	11.3173		278.82	75.3088	1	6
TRUE	BzS1_17010	Thiamine biosynthetic enzyme	28.0964	5.71468	1	4.90566		35.6	5.18693	1	1
TRUE	BzS1_17370	Dephospho-CoA kinase	54.4072	6.71102	1	2.30608		52.48	0.0795042	1	1
TRUE	BzS1_17620	Conserved hypothetical protein	36.6994	5.72056	1	3.68098		48.86	22.7031	1	2
TRUE	BzS1_18270	putative ABC-type Co2+ transport system periplasmic component-like protein	30.2723	6.6542	2	10.1083		80.5	68.3248	1	2
TRUE	BzS1_18920	UspA domain protein	33.6216	7.77145	2	9.09091		77.74	86.8263	1	2
TRUE	BzS1_19040	PurH2: phosphoribosylaminoimidazolecarboxamide formyltransferase	21.7033	6.09354	4	23.7374		192.93	199.473	1	6
TRUE	BzS1_19350	PpiA: peptidyl-prolyl cis-trans isomerase A	18.6804	6.13018	7	41.0714		343.03	55.456	1	20
TRUE	BzS1_19460	molybdopterin binding domain protein	36.785	5.90107	1	2.91545		36.66	12.4489	1	1
TRUE	BzS1_19480	FdhA3: formate dehydrogenase, subunit alpha	101.645	6.03426	5	7.16612		271.31	272.923	1	11
TRUE	BzS1_20050	GlmS: glucosamine--fructose-6-phosphate aminotransferase	67.1599	6.19352	1	1.48026		37.83	350.353	1	1
TRUE	BzS1_20300	DapB: dihydrodipicolinate reductase	28.8839	5.72483	1	4.10448		25.46	3.43219	1	1
TRUE	BzS1_20310	aminotransferase, class I and II	43.3223	6.03555	2	9.81912		65.59	91.892	1	2
TRUE	BzS1_20350	TalC: transaldolase	23.3003	4.78873	2	13.615		97.36	17.4813	1	8
TRUE	BzS1_20410	conserved uncharacterized protein, DUF35	16.07	6.33002	5	43.3566		296.86	71.1942	1	30
TRUE	BzS1_20420	thiolase, C-terminal domain protein	41.1255	5.56077	18	55.4124		968.55	68.4405	1	174
TRUE	BzS1_20520	RtcB: tRNA-splicing ligase	52.3649	8.73606	1	1.67015		28.61	309.155	1	1
TRUE	BzS1_21390	EtfB3: electron transfer flavoprotein, subunit beta	28.099	4.97758	7	38.6364		403.49	72.2418	1	45
TRUE	BzS1_21400	EtfA3 electron transfer flavoprotein, subunit alpha	34.8101	4.83146	10	44.3425		457.35	78.1811	1	55
TRUE	BzS1_21440	BamD-like putative heterodisulfide reductase, subunit B	42.4821	5.79885	5	12.3037		184.67	78.3096	1	14
TRUE	BzS1_21830	beta-lactamase domain protein	27.1839	5.39457	1	6.639		60.77	23.3024	1	2
TRUE	BzS1_21900	EchA3: enoyl-CoA hydratase/isomerase	28.1336	5.81509	6	29.0698		390.7	46.2861	1	31
TRUE	BzS1_22280	predicted pyridoxamine-phosphate oxidase, FMN-binding	14.6849	9.42542	7	55.1471		315.03	42.641	1	23
TRUE	BzS1_22980	MetK: S-adenosylmethionine synthase	42.6527	5.83645	1	4.12371		31.21	400.419	1	1
TRUE	BzS1_22990	AhcY: adenosylhomocysteinase	48.5517	5.90054	1	3.40136		28.38	104.34	1	1
TRUE	BzS1_23250	alpha/beta hydrolase fold protein	30.224	6.13039	2	9.12409		95.42	97.1031	1	3
TRUE	BzS1_23500	carboxymuconolactone decarboxylase domain protein	11.576	9.12154	1	13.2075		59.2	664.018	1	1
TRUE	BzS1_23690	ModA1: molybdenum ABC transporter, periplasmic molybdate-binding protein	28.7469	7.02248	2	14.2857		120.2	80.2478	1	4
TRUE	BzS1_23730	conserved uncharacterized protein, DUF364	26.7675	5.76905	1	4.97925		41.66	82.3824	1	1
TRUE	BzS1_23810	mechanosensitive ion channel MScS	32.7427	9.07914	1	4.1958		27.29	220.755	1	1
TRUE	BzS1_24080	conserved uncharacterized protein, CBS domain	26.6743	7.77807	1	5.06329		31.8	5.12013	1	1
TRUE	BzS1_24310	hypothetical protein	53.1273	8.77494	9	16.9165		507.44	80.8613	1	23
TRUE	BzS1_24420	FMN-binding protein	20.7366	7.62212	1	10.1604		26.24	2.44433	1	1
TRUE	BzS1_25200	Pnp: polyribonucleotide nucleotidyltransferase (polynucleotide phosphorylase)	76.6025	5.01785	1	2.43205		78.95	31.2164	1	4
TRUE	BzS1_25270	Translation initiation factor IF-2	96.878	7.61059	1	1.02857		34.35	77.7293	1	1
TRUE	BzS1_25410	BamE: predicted heterodisulfide reductase, iron-sulfur subunit A	112.181	5.75185	1	0.688976		96.04	1256.06	1	1
TRUE	BzS1_25590	CarB: carbamoyl-phosphate synthase, large chain	119.258	5.33636	1	1.01758		54.92	42.0463	1	1
TRUE	BzS1_25720	RplI: 50S ribosomal protein L9	17.0354	9.00106	2	6.57895		125.9	679.81	1	5
TRUE	BzS1_25900	QmoB: quinone interacting membrane bound oxidoreductase, subunit B	81.8048	5.01058	32	51.2786		1823.52	68.9307	1	147
TRUE	BzS1_25910	QmoA: quinone interacting membrane bound oxidoreductase, subunit A	47.6154	5.04284	16	36.3426		834.61	61.6189	1	109
TRUE	BzS1_25920	AprA: adenylylsulfate reductase, subunit alpha	70.0327	5.68189	47	64.1148		3171.55	58.5643	1	2328
TRUE	BzS1_25930	AprB: adenylylsulfate reductase, subunit beta	16.0836	5.39916	6	35.8621		307.77	62.6094	1	72
TRUE	BzS1_26030	single-stranded nucleic acid binding R3H domain protein	24.7183	6.87391	3	12.2172		106.02	45.3355	1	6
TRUE	BzS1_26180	BbsE: benzylsuccinate CoA-transferase, subunit	44.0837	5.97584	2	5.95533		106.67	483.426	1	5
TRUE	BzS1_26190	L-carnitine dehydratase/bile acid-inducible protein F	50.519	5.71703	5	14.5055		341.13	56.5772	1	24
TRUE	BzS1_26200	hypothetical protein	45.577	6.62386	6	18.5464		234.7	55.3125	1	21
TRUE	BzS1_26210	CoA ligase	58.8171	6.78771	19	39.0057		1050.06	57.0151	1	246
TRUE	BzS1_26420	RpoA: DNA-directed RNA polymerase, subunit alpha	38.2768	4.71226	1	7.03812		39.11	21.0702	1	5
TRUE	BzS1_26440	RpsK: 30S ribosomal protein S11	14.1128	11.2685	1	9.92366		40.27	49.6022	1	1
TRUE	BzS1_26520	RplF: 50S ribosomal protein L6	19.6179	9.7653	4	32.0225		176.18	47.3403	1	8
TRUE	BzS1_26550	RplE: 50S ribosomal protein L5	20.1656	9.36689	1	8.93855		26.96	20.6853	1	2
TRUE	BzS1_26570	RplN: 50S ribosomal protein L14	13.0752	10.1192	1	10.6557		47.6	38.0139	1	1
TRUE	BzS1_26660	RplD: 50S ribosomal protein L4	22.8793	9.78228	1	6.28019		61.15	1.10166	1	5
TRUE	BzS1_26690	Tuf1: elongation factor Tu (EF-Tu)	43.7913	5.00257	5	16.8766		290.1	45.1956	1	29
TRUE	BzS1_26720	DNA-directed RNA polymerase, beta\' subunit	151.462	8.48281	2	2.13392		73.12	35.6891	1	3
TRUE	BzS1_26770	RplK: 50S ribosomal protein L11	15.2442	9.44273	1	13.2867		70.89	40.8411	1	1
TRUE	BzS1_26830	Ndk: nucleoside diphosphate kinase	15.8381	6.7499	1	8.57143		55.93	78.693	1	1
TRUE	BzS1_26860	ArgC: N-acetyl-gamma-glutamyl-phosphate reductase	38.3274	5.13587	2	7.36544		166.45	11.6569	1	2
TRUE	BzS1_26960	DsrK: predicted redox complex linked to DsrAB , iron-sulfur binding subunit	61.4582	5.49465	4	6.28466		164.86	61.0372	1	8
TRUE	BzS1_27460	Conserved hypothetical protein	15.1264	9.95296	1	5.22388		30.9	54.024	1	11
TRUE	BzS1_27530	RpsA: ribosomal protein S1	68.7966	4.9356	6	11.7264		241.53	49.2597	1	11
TRUE	BzS1_27630	RnfB2: electron transport complex protein RnfB	75.1258	5.26223	2	3.45324		65.92	731.173	1	2
TRUE	BzS1_27710	GuaB: inosine-5'-monophosphate dehydrogenase	52.8097	6.30749	1	1.63934		53.97	7.2556	1	2
TRUE	BzS1_27730	conserved uncharacterized protein	29.3177	5.55254	5	20.4633		345.23	185.734	1	11
TRUE	BzS1_28000	Fructose-1,6-bisphosphate aldolase/phosphatase	40.0121	5.23756	11	41.9178		586.11	124.212	1	49
TRUE	BzS1_28090	ferredoxin dependent glutamate synthase	59.9172	6.01514	2	4.16667		90.29	109.139	1	2
TRUE	BzS1_28440	Putative dinitrogenase iron-molybdenum cofactor biosynthesis protein	21.5278	9.75622	1	8.45771		90.72	40.3761	1	1
TRUE	BzS1_28770	dinitrogenase iron-molybdenum cofactor biosynthesis protein	12.5724	4.69912	2	19.3277		93.56	60.6149	1	6
TRUE	BzS1_29350	CBS domain containing membrane protein	17.9941	5.50245	1	11.465		93.94	49.7366	1	2
TRUE	BzS1_29380	Hypothetical protein	19.7889	6.95733	1	7.83133		36.43	55.8997	1	1
TRUE	BzS1_29640	conserved uncharacterized protein, DUF151	18.7389	5.14484	1	5.45455		27.97	35.8186	1	1
TRUE	BzS1_29950	SufBD family protein	44.3817	5.5911	1	3.20988		59.03	263.283	1	2
TRUE	BzS1_29970	3-oxoadipate enol-lactonase 2	28.9149	5.36359	1	4.96183		52.3	80.2498	1	5
TRUE	BzS1_30040	BzdZ: predicted dehydrogenase	26.7718	8.2506	12	52		740.21	64.2018	1	64
TRUE	BzS1_30050	Had: 6-hydroxycyclohex-1-ene-1-carboxyl-CoA dehydrogenase	39.2894	7.51467	13	35.8696		598.37	85.4104	1	153
TRUE	BzS1_30060	Oah: predicted 6-oxo-cyclohex-1-ene-carbonyl- CoA hydrolase	42.3786	6.03693	18	43.6508		1202.12	77.5379	1	324
TRUE	BzS1_30070	Dch: enoyl-CoA hydratase/isomerase related to dienoyl-CoA hydratase	28.0375	5.37054	8	35.2941		375.93	96.7072	1	36
TRUE	BzS1_30110	hypothetical protein	14.0117	5.35494	7	43.2		358.91	44.7643	1	44
TRUE	BzS1_30220	TrpG2: anthranilate synthase, component II	17.9793	7.16817	1	12.3457		29.97	0.0955992	1	1
TRUE	BzS1_30350	GCN5-related N-acetyltransferase	17.1467	5.29299	1	9.39597		28.45	89.5854	1	1
TRUE	BzS1_30440	Ham: nucleoside-triphosphatase	23.0608	4.96465	1	7.69231		28.48	67.401	1	1
TRUE	BzS1_30580	DapA: dihydrodipicolinate synthase	31.8778	5.24546	3	16.1512		90.53	61.9782	1	5
TRUE	BzS1_30680	HslV: ATP-dependent protease	23.0581	6.44431	1	7.07547		85.55	96.8944	1	3
TRUE	BzS1_31030	GlnA: glutamine synthetase	53.3405	5.02436	3	10		131.61	89.8387	1	6
TRUE	BzS1_31240	AtpD2: ATP synthase, subunit beta (ATP synthase F1 sector subunit beta)	51.0964	4.80679	14	37.7919		830.6	80.1635	1	70
TRUE	BzS1_31250	AtpG3: ATP synthase, subunit gamma (ATP synthase F1 sector subunit gamma)	32.911	6.92027	1	4.74576		87.74	601.007	1	1
TRUE	BzS1_31260	AtpA1: ATP synthase subunit alpha	55.1035	5.10586	3	8.33333		217.6	273.444	1	25
TRUE	BzS1_31270	AtpH: ATP synthase, subunit delta (ATP synthase F1 sector subunit delta)	20.2639	6.83183	4	28.8043		258.94	55.5282	1	23
TRUE	BzS1_31520	hypothetical protein	18.5214	6.96587	9	55.4878		495.45	52.9628	1	226
TRUE	BzS1_31530	hypothetical protein	16.6143	5.35783	11	44		530.26	64.6865	1	98
TRUE	BzS1_31840	ZraP2: zinc resistance-associated protein	18.1514	9.42243	1	6.49351		39.81	55.3888	1	3
TRUE	BzS1_32110	Rbr5: rubrerythrin	21.4367	6.01397	2	10.4712		116.6	824.751	1	6
TRUE	BzS1_32150	Tpx: thiol peroxidase	18.8408	5.15072	2	19.883		90.45	97.7005	1	4
TRUE	BzS1_32180	UspA domain protein	34.5498	6.03533	7	30.0971		452.44	36.5272	1	26
TRUE	BzS1_32550	Rbr7: ruberythrin	18.1239	4.96925	1	7.18954		65.02	50.8896	1	1
TRUE	BzS1_32680	Dfx: desulfoferredoxin (superoxide reductase)	13.9762	6.99931	2	23.3871		83.2	55.5124	1	8
TRUE	BzS1_32750	universal stress protein	15.7276	7.02515	7	69.4444		321.14	59.6299	1	17
TRUE	BzS1_33310	FolD: bifunctional protein folD [includes: methylenetetrahydrofolate dehydrogenase (EC 1.5.1.5), methenyltetrahydrofolate cyclohydrolase (EC 3.5.4.9)]	32.6196	8.76405	14	55.298		718.17	79.9735	1	105
TRUE	BzS1_33350	RplU: 50S ribosomal protein L21	11.8655	10.4292	1	10.7843		38.36	6.31024	1	3
TRUE	BzS1_33390	ProA: gamma-glutamyl phosphate reductase (glutamate-5-semialdehyde dehydrogenase)	45.739	5.75719	1	5.02392		38.36	345.575	1	1
TRUE	BzS1_33710	fructose-1,6-bisphosphate aldolase, DhnA type	28.0034	5.92767	5	21.5094		287.08	38.6898	1	13
TRUE	BzS1_33730	Adk: adenylate kinase	25.119	7.62981	11	42.2907		559.88	93.3073	1	64
TRUE	BzS1_33840	Ssb: single-stranded DNA-binding protein, helix-destabilizing	15.8638	5.15318	1	6.42857		26.67	20.888	1	1
TRUE	BzS1_33880	FAD-dependent pyridine nucleotide-disulphide oxidoreductase	61.4644	6.50114	9	17.1681		491.19	47.6055	1	29
TRUE	BzS1_33900	Conserved hypothetical protein	12.0149	6.54012	1	17.5439		133.58	152.762	1	8
TRUE	BzS1_33910	uncharacterized ATP-binding protein, ParA family	31.3174	6.01012	6	29.0657		318.61	75.5221	2	45
TRUE	BzS1_33930	dinitrogenase iron-molybdenum cofactor biosynthesis protein	12.6426	8.85281	2	21.6667		87.07	116.807	1	3
TRUE	BzS1_34020	GltX: glutamyl-tRNA synthetase	53.5631	8.12617	1	1.69851		93.29	1071.04	1	1
TRUE	BzS1_34050	MetH: 5-methyltetrahydrofolate corrinoid/iron-sulfur protein methyltransferase	33.0219	4.81971	19	46		1056.27	55.41	1	177
TRUE	BzS1_34060	CdhE: CO dehydrogenase/acetyl-CoA synthase complex subunit	48.508	4.75648	23	51.1111		1328.53	65.4102	1	203
TRUE	BzS1_34070	CdhC: CO dehydrogenase/acetyl-CoA synthase complex subunit	81.2788	5.09507	44	49.3225		2426.76	62.6126	1	430
TRUE	BzS1_34080	CdhA: Carbon-monoxide dehydrogenase (acceptor)	73.8334	5.63287	41	56.7449		2777.37	65.8089	1	517
TRUE	BzS1_34090	CdhD: CO dehydrogenase/acetyl-CoA synthase delta subunit (Corrinoid Fe-S protein)-like	55.698	5.65925	8	18.5547		450.02	56.2421	1	33

## Sheet: SolP Bz SG R3b
OK	Accession	Protein	MW (kDa)	pI	No. Peptides	SC (%)	FragCov	Score	RMS90 (ppm)	No. Alt Proteins	PeptideCount
TRUE	BzS1_00120	PurH1: phosphoribosylaminoimidazolecarboxamide formyltransferase	47.6729	5.09389	1	3.24826		33.8	46.4253	1	1
TRUE	BzS1_00390	Hcp: hydroxylamine reductase (hybrid cluster protein)	59.0364	6.32767	1	2.57353		81.2	26.5075	1	6
TRUE	BzS1_01740	predicted outer membrane chaperone, Skp family	18.951	7.6955	2	15.3374		196.47	128.501	1	8
TRUE	BzS1_01820	CspA1: major cold shock protein	7.83592	5.67805	1	10		26.3	89.38	1	1
TRUE	BzS1_01880	VacJ: surface lipoprotein	30.146	5.39703	2	8.01527		90.44	23.1433	1	2
TRUE	BzS1_02770	LeuB: 3-isopropylmalate dehydrogenase	38.6307	5.04177	3	10.7345		161.24	121.71	1	10
TRUE	BzS1_02780	IlvC: Ketol-acid reductoisomerase (Acetohydroxy-acid isomeroreductase)	37.8191	4.95045	6	21.5116		281.75	152.345	1	16
TRUE	BzS1_02880	GroL1: 60kDa chaperonin GroEL	58.3355	5.04038	16	39.8182		946	81.4368	1	52
TRUE	BzS1_02920	WrbA1: NADH-quinone oxidoreductase, Flavoprotein	16.9368	8.79951	3	20.625		180.63	61.9062	1	7
TRUE	BzS1_03180	methylene-tetrahydrofolate reductase family protein	24.8372	5.07595	1	5.38117		56.82	18.2196	1	4
TRUE	BzS1_03190	MetF2: 5,10-methylenetetrahydrofolate reductase	34.1143	6.62109	1	5.53746		82.81	519.252	1	4
TRUE	BzS1_03280	DsrD: sulfite reductase, dissimilatory-type, delta subunit	8.63852	9.22269	1	13.1579		43.47	94.3852	1	1
TRUE	BzS1_03290	DsrB: sulfite reductase, dissimilatory-type, subunit beta	44.4417	6.53286	11	28.3544		587.12	85.2755	1	121
TRUE	BzS1_03300	DsrA: sulfite reductase, dissimilatory-type, subunit alpha	54.2134	5.24001	12	27.7542		581.19	61.4833	1	66
TRUE	BzS1_04280	nitroreductase	18.563	9.19727	1	9.09091		39.05	35.8641	1	1
TRUE	BzS1_04960	HupA: DNA-binding protein HU 1	9.79355	10.0906	2	23.5955		84.73	67.1871	1	5
TRUE	BzS1_04990	conserved uncharacterized CCG domain protein	49.2428	5.17091	8	22.2477		355.61	35.5609	2	36
TRUE	BzS1_05010	AcdA1: acyl-CoA dehydrogenase	42.4023	5.01432	4	11.3695		228.47	77.3393	1	11
TRUE	BzS1_05170	Tig: trigger factor	50.9712	4.86211	1	2.25225		25.61	125.062	1	1
TRUE	BzS1_05460	Asd: aspartate-semialdehyde dehydrogenase	40.3185	5.48685	1	3.2345		25.32	32.0758	1	1
TRUE	BzS1_05620	QrcC: quinone reductase complex, subunit gamma	30.4217	8.70573	1	4.10448		35.36	29.8763	1	2
TRUE	BzS1_05660	CspA3: major cold shock protein	7.39468	4.88412	1	14.9254		46.63	18.9786	1	1
TRUE	BzS1_05750	DegP2: serine protease, do-like	53.0426	8.57221	1	2.86885		51.6	89.3167	1	3
TRUE	BzS1_05830	Rho: transcription termination factor rho	46.8667	5.84393	2	7.46988		68.07	28.6139	1	3
TRUE	BzS1_07730	BamF: Methyl-viologen-reducing hydrogenase, delta subunit	26.5186	8.38583	1	3.36134		77.02	2.97502	1	1
TRUE	BzS1_07740	BamE: predicted heterodisulfide reductase, iron-sulfur subunit A	115.513	5.27665	1	1.5311		46.16	86.4331	1	3
TRUE	BzS1_07840	beta-lactamase-like:RNA-metabolising metallo-beta-lactamase	60.5012	5.57882	1	2.42991		25.63	168.201	1	1
TRUE	BzS1_08070	Sat1: sulfate adenylyltransferase (ATP sulfurylase)	43.6162	6.60912	22	59.1371		930.02	77.9478	1	260
TRUE	BzS1_08360	rhodanese-like protein	20.7251	6.07261	5	27.2727		263.96	74.663	1	15
TRUE	BzS1_08850	hypothetical protein	13.7617	4.77325	4	33.0645		213.18	54.5474	1	43
TRUE	BzS1_08860	universal stress protein	16.0027	9.13895	10	66.6667		436.31	56.3768	1	42
TRUE	BzS1_08950	hypothetical protein	9.35723	11.0001	1	15.8537		25.89	56.4806	1	1
TRUE	BzS1_09090	AcsA: acetyl-coenzyme A synthetase (acetate--CoA ligase)	74.7704	5.5629	1	2.12443		69.04	26.7228	1	1
TRUE	BzS1_09430	Putative rhodanese-like protein	33.4569	5.23852	2	8.25083		89.79	34.3539	1	4
TRUE	BzS1_09440	alkaline phosphatase family protein	69.832	5.19205	2	3.68		64.92	42.258	1	2
TRUE	BzS1_10310	Histidine triad (HIT) family protein	18.1492	6.37435	1	9.375		67.07	67.5744	1	1
TRUE	BzS1_10870	WrbA2: NADH-quinone oxidoreductase, Flavoprotein	16.5155	5.28797	4	32.4503		268.76	64.9563	1	12
TRUE	BzS1_11280	AcpP: acyl carrier protein	8.59423	3.82027	1	15.3846		43.84	8.89282	1	5
TRUE	BzS1_11370	RibH: 6,7-dimethyl-8-ribityllumazine synthase	16.6857	5.23884	1	7.74194		28.65	98.8337	1	4
TRUE	BzS1_11920	trimethylamine:corrinoid methyltransferase-like protein	46.1719	5.28648	1	2.42131		37.75	22.76	1	2
TRUE	BzS1_12000	4Fe-4S ferredoxin iron-sulfur binding domain protein	36.1675	5.26885	1	4.11392		37.91	56.6005	1	2
TRUE	BzS1_12650	Frr: ribosome-recycling factor	21.4283	5.50533	1	9.18919		43.94	372.77	1	1
TRUE	BzS1_12970	Flavoprotein subunit of putative benzene dehydrogenase	54.3335	5.8561	27	47.3361		1523.89	69.9713	1	585
TRUE	BzS1_12980	heterodisulfide reductase subunit B-like subunit of putative benzene dehydrogenase	48.4176	6.2058	34	59.3968		1947.4	55.9498	1	841
TRUE	BzS1_12990	Flavoprotein subunit of putative benzene dehydrogenase	65.7193	5.34661	23	29.8094		1341.85	78.105	1	433
TRUE	BzS1_13040	3-hydroxybutyryl-CoA dehydrogenase	31.4453	6.15582	7	21.2544		361.86	47.4968	1	37
TRUE	BzS1_13050	3-hydroxybutyryl-CoA dehydrogenase (crotonase)	30.5626	5.48013	6	25.8993		308.88	17.768	1	17
TRUE	BzS1_13120	hypothetical protein	60.3031	6.64448	2	6.26223		127.13	82.5869	1	3
TRUE	BzS1_13200	hypothetical protein	25.5402	8.50097	7	43.3628		390.36	60.958	1	34
TRUE	BzS1_13420	hypothetical protein	54.2344	8.09957	15	31.8872		731.84	56.1867	1	88
TRUE	BzS1_13720	predicted R-phenyllactate dehydratase subunit alpha	46.8471	5.08108	2	5.59611		86.92	20.1226	1	3
TRUE	BzS1_13970	CBS domain protein	21.216	6.18465	1	4.25532		34.53	115.259	1	1
TRUE	BzS1_14190	SurA1: predicted chaperone (peptidyl-prolyl cis-trans isomerase)	39.6177	8.70316	1	3.17003		48.66	14.0152	1	1
TRUE	BzS1_14370	conserved uncharacterized protein, DUF39	42.4638	6.76197	1	4.08163		51.94	36.6225	1	1
TRUE	BzS1_14440	ribosomal protein S30Ae/sigma54 modulation protein	20.4954	5.69033	1	4.49438		35.25	105.058	1	3
TRUE	BzS1_14490	Gap: glyceraldehyde-3-phosphate dehydrogenase (phosphorylating)	35.8994	5.93568	2	7.83133		98.33	35.3344	1	8
TRUE	BzS1_14640	BamB: tungsten-containing aldehyde:ferredoxin oxidoreductase	76.6849	5.70486	1	2.3845		137.82	27.9105	1	6
TRUE	BzS1_14650	4Fe-4S ferredoxin iron-sulfur binding domain protein	10.5733	6.18967	2	23.8636		113.11	57.6839	1	2
TRUE	BzS1_15070	KatG: catalase-peroxidase	80.5569	5.43644	2	3.14637		83.97	56.1032	1	3
TRUE	BzS1_15090	hypothetical protein	8.10225	8.03602	1	14.6667		57.15	3.6186	1	1
TRUE	BzS1_15430	thiolase	43.5384	6.40864	2	6.80101		178.98	74.4037	1	25
TRUE	BzS1_15450	Fhs: formate--tetrahydrofolate ligase	63.8921	5.97135	12	24.0204		485.03	50.2529	1	42
TRUE	BzS1_15460	Hypothetical protein	60.7904	8.40441	1	2.49042		74.39	144.437	1	7
TRUE	BzS1_15860	conserved uncharacterized protein	7.57701	6.21221	3	53.6232		168.86	58.1899	1	4
TRUE	BzS1_15980	DnaK: chaperone Hsp70 family	68.3911	4.95077	1	1.72956		30.79	5.5457	1	2
TRUE	BzS1_16540	BamFG2: methyl-viologen-reducing hydrogenase domain modulated NADH-quinone oxidoreductase, subunit E	15.3388	8.37653	2	17.2662		62.69	581.305	1	2
TRUE	BzS1_16560	MvhD7: methyl-viologen-reducing hydrogenase domain protein (subunit delta)	41.8555	5.16653	3	8.57909		135.95	501.17	1	11
TRUE	BzS1_16600	MvhD8: coenzyme F420 non-reducing hydrogenase, delta subunit	23.9625	8.27581	2	15.2778		90.67	23.9343	1	4
TRUE	BzS1_16610	HdrA9: CoB--CoM heterodisulfide reductase, iron-sulfur subunit alpha	61.3835	5.52018	6	12.9032		350.56	99.2476	1	21
TRUE	BzS1_16770	nitroreductase	19.9563	8.33092	2	14.4444		68.49	49.4254	1	3
TRUE	BzS1_17460	IlvE: branched-chain amino acid aminotransferase	40.2875	5.86561	1	4.46927		36.38	105.212	1	1
TRUE	BzS1_18260	predicted uroporphyrin-III C/tetrapyrrole (Corrin/Porphyrin) methyltransferase	62.0647	8.22764	1	2.30088		28.88	1.46569	1	1
TRUE	BzS1_18920	UspA domain protein	33.6216	7.77145	1	5.19481		47.5	26.6747	1	1
TRUE	BzS1_19150	GroL2: 60kDa chaperonin GroEL	58.2477	5.36477	4	9.62963		392.76	15.3361	1	15
TRUE	BzS1_19350	PpiA: peptidyl-prolyl cis-trans isomerase A	18.6804	6.13018	2	17.8571		91.73	52.7296	1	8
TRUE	BzS1_19480	FdhA3: formate dehydrogenase, subunit alpha	101.645	6.03426	2	3.04017		155.42	109.044	1	5
TRUE	BzS1_19850	RapA: RNA polymerase-associated protein RapA	119.344	5.96601	1	1.03774		25.32	199.946	1	1
TRUE	BzS1_20410	conserved uncharacterized protein, DUF35	16.07	6.33002	3	25.1748		188.81	498.073	1	11
TRUE	BzS1_20420	thiolase, C-terminal domain protein	41.1255	5.56077	4	11.5979		239.16	126.37	1	21
TRUE	BzS1_20770	Peptidase S8 and S53, subtilisin, kexin, sedolisin precursor	69.1336	4.86361	1	1.73776		29.64	65.5051	1	1
TRUE	BzS1_21290	Mdh: malate dehydrogenase	33.4627	7.72231	1	4.14013		41.8	90.2926	1	1
TRUE	BzS1_21390	EtfB3: electron transfer flavoprotein, subunit beta	28.099	4.97758	3	15.5303		232.05	39.597	1	19
TRUE	BzS1_21400	EtfA3 electron transfer flavoprotein, subunit alpha	34.8101	4.83146	8	33.3333		455.53	81.4183	1	70
TRUE	BzS1_21830	beta-lactamase domain protein	27.1839	5.39457	1	6.639		41.96	97.6464	1	5
TRUE	BzS1_21900	EchA3: enoyl-CoA hydratase/isomerase	28.1336	5.81509	7	27.907		374.97	60.2422	1	31
TRUE	BzS1_22280	predicted pyridoxamine-phosphate oxidase, FMN-binding	14.6849	9.42542	4	36.7647		253.45	39.3477	1	13
TRUE	BzS1_24310	hypothetical protein	53.1273	8.77494	6	15.6317		297.14	98.9961	1	22
TRUE	BzS1_24340	hypothetical protein	45.8208	5.73466	1	1.77665		29.72	285.538	1	1
TRUE	BzS1_25900	QmoB: quinone interacting membrane bound oxidoreductase, subunit B	81.8048	5.01058	8	13.8627		449.82	45.8253	1	33
TRUE	BzS1_25910	QmoA: quinone interacting membrane bound oxidoreductase, subunit A	47.6154	5.04284	6	19.6759		383.47	32.5969	1	22
TRUE	BzS1_25920	AprA: adenylylsulfate reductase, subunit alpha	70.0327	5.68189	40	54.386		2396.46	64.6468	1	1404
TRUE	BzS1_25930	AprB: adenylylsulfate reductase, subunit beta	16.0836	5.39916	7	47.5862		389.04	110.187	1	112
TRUE	BzS1_26180	BbsE: benzylsuccinate CoA-transferase, subunit	44.0837	5.97584	2	6.94789		104.63	27.7226	1	4
TRUE	BzS1_26190	L-carnitine dehydratase/bile acid-inducible protein F	50.519	5.71703	3	9.01099		117.99	14.9306	1	7
TRUE	BzS1_26200	hypothetical protein	45.577	6.62386	5	19.0476		235.27	226.459	1	11
TRUE	BzS1_26210	CoA ligase	58.8171	6.78771	11	27.5335		588.05	311.533	1	146
TRUE	BzS1_26410	50S ribosomal protein L17	20.905	9.6085	1	7.06522		26.68	76.106	1	1
TRUE	BzS1_26420	RpoA: DNA-directed RNA polymerase, subunit alpha	38.2768	4.71226	1	7.03812		27.28	9.75065	1	2
TRUE	BzS1_26660	RplD: 50S ribosomal protein L4	22.8793	9.78228	1	6.28019		57.05	38.6328	1	2
TRUE	BzS1_26690	Tuf1: elongation factor Tu (EF-Tu)	43.7913	5.00257	8	20.403		449.26	49.1542	1	96
TRUE	BzS1_26910	predicted cyctchrome c, class III family protein	15.8819	8.07981	1	5.67376		26.3	31.3537	1	1
TRUE	BzS1_26940	DsrO: predicted redox complex linked to DsrAB, iron-sulfur binding subunit	30.4993	8.46348	1	5.90406		86.32	150.967	1	7
TRUE	BzS1_27530	RpsA: ribosomal protein S1	68.7966	4.9356	3	5.70033		205.99	55.4274	1	9
TRUE	BzS1_28000	Fructose-1,6-bisphosphate aldolase/phosphatase	40.0121	5.23756	4	11.7808		239.69	135.336	1	27
TRUE	BzS1_28090	ferredoxin dependent glutamate synthase	59.9172	6.01514	1	4.34783		38.17	330.149	1	2
TRUE	BzS1_29170	pyridoxamine 5-phosphate oxidase-related protein, FMN-binding	14.6524	6.42348	1	8.52713		33.51	44.7485	1	1
TRUE	BzS1_30040	BzdZ: predicted dehydrogenase	26.7718	8.2506	2	12.8		93.77	83.7231	1	3
TRUE	BzS1_30050	Had: 6-hydroxycyclohex-1-ene-1-carboxyl-CoA dehydrogenase	39.2894	7.51467	10	33.9674		445.65	79.9051	1	98
TRUE	BzS1_30060	Oah: predicted 6-oxo-cyclohex-1-ene-carbonyl- CoA hydrolase	42.3786	6.03693	14	36.2434		807.67	83.4368	1	238
TRUE	BzS1_30070	Dch: enoyl-CoA hydratase/isomerase related to dienoyl-CoA hydratase	28.0375	5.37054	4	20.7843		140.88	100.742	1	14
TRUE	BzS1_30110	hypothetical protein	14.0117	5.35494	6	41.6		453.55	55.1345	1	77
TRUE	BzS1_30350	GCN5-related N-acetyltransferase	17.1467	5.29299	1	9.39597		56.25	84.9168	1	2
TRUE	BzS1_30670	HslU: ATP-dependent hsl protease, ATP-binding subunit	53.2657	4.91018	1	2.99145		30.39	50.163	1	1
TRUE	BzS1_31220	hypothetical protein	9.29588	4.68235	1	15.3846		69.56	19.2929	1	1
TRUE	BzS1_31230	AtpC2: ATP synthase, subunit epsilon (ATP synthase F1 sector subunit epsilon)	14.931	5.49615	1	7.35294		42.88	16.2985	1	4
TRUE	BzS1_31240	AtpD2: ATP synthase, subunit beta (ATP synthase F1 sector subunit beta)	51.0964	4.80679	8	27.3885		415.95	61.9163	1	54
TRUE	BzS1_31250	AtpG3: ATP synthase, subunit gamma (ATP synthase F1 sector subunit gamma)	32.911	6.92027	4	15.5932		190.35	138.654	1	11
TRUE	BzS1_31260	AtpA1: ATP synthase subunit alpha	55.1035	5.10586	13	25.7937		691.37	164.891	1	149
TRUE	BzS1_31270	AtpH: ATP synthase, subunit delta (ATP synthase F1 sector subunit delta)	20.2639	6.83183	6	38.0435		351.16	69.2178	1	32
TRUE	BzS1_31520	hypothetical protein	18.5214	6.96587	5	40.2439		232.1	91.6147	1	63
TRUE	BzS1_31530	hypothetical protein	16.6143	5.35783	4	25.3333		301.28	75.2458	1	87
TRUE	BzS1_31720	2-amino-4-deoxychorismate dehydrogenase	21.1819	8.50257	3	17.2775		119.3	45.0039	1	4
TRUE	BzS1_31750	uncharacterized protein	13.8313	5.50149	1	6.34921		26.89	1405.9	1	1
TRUE	BzS1_31840	ZraP2: zinc resistance-associated protein	18.1514	9.42243	2	13.6364		74.89	31.6436	1	4
TRUE	BzS1_32110	Rbr5: rubrerythrin	21.4367	6.01397	5	21.9895		235.24	75.954	1	17
TRUE	BzS1_32180	UspA domain protein	34.5498	6.03533	4	19.4175		230.32	77.7637	1	19
TRUE	BzS1_32550	Rbr7: ruberythrin	18.1239	4.96925	6	44.4444		210.84	97.2161	1	9
TRUE	BzS1_32570	nitroreductase	24.3173	6.13093	1	6.66667		41.83	20.023	1	1
TRUE	BzS1_32680	Dfx: desulfoferredoxin (superoxide reductase)	13.9762	6.99931	3	32.2581		139.38	319.751	1	12
TRUE	BzS1_32710	CooS-like carbon monoxide dehydrogenase , catalytic subunit	72.2151	5.91026	1	1.82371		36.14	120.805	1	1
TRUE	BzS1_32750	universal stress protein	15.7276	7.02515	4	36.1111		133.1	41.4516	1	8
TRUE	BzS1_33310	FolD: bifunctional protein folD [includes: methylenetetrahydrofolate dehydrogenase (EC 1.5.1.5), methenyltetrahydrofolate cyclohydrolase (EC 3.5.4.9)]	32.6196	8.76405	4	21.5232		278.75	54.3174	1	54
TRUE	BzS1_33710	fructose-1,6-bisphosphate aldolase, DhnA type	28.0034	5.92767	1	4.15094		51.76	33.8158	1	1
TRUE	BzS1_33730	Adk: adenylate kinase	25.119	7.62981	6	28.6344		300.02	95.21	1	53
TRUE	BzS1_33760	aminotransferase, class I and II	43.8199	8.45771	1	2.83505		25.73	69.3635	1	1
TRUE	BzS1_33880	FAD-dependent pyridine nucleotide-disulphide oxidoreductase	61.4644	6.50114	1	3.00885		51.04	17.6666	1	1
TRUE	BzS1_33910	uncharacterized ATP-binding protein, ParA family	31.3174	6.01012	2	8.65052		103.87	113.14	1	18
TRUE	BzS1_34050	MetH: 5-methyltetrahydrofolate corrinoid/iron-sulfur protein methyltransferase	33.0219	4.81971	8	29.6667		407.6	94.7621	1	60
TRUE	BzS1_34060	CdhE: CO dehydrogenase/acetyl-CoA synthase complex subunit	48.508	4.75648	8	20		393.06	75.6789	1	22
TRUE	BzS1_34070	CdhC: CO dehydrogenase/acetyl-CoA synthase complex subunit	81.2788	5.09507	11	16.2602		548.81	89.9744	1	56
TRUE	BzS1_34080	CdhA: Carbon-monoxide dehydrogenase (acceptor)	73.8334	5.63287	30	43.9883		1756.71	64.4338	1	482
TRUE	BzS1_34090	CdhD: CO dehydrogenase/acetyl-CoA synthase delta subunit (Corrinoid Fe-S protein)-like	55.698	5.65925	4	10.9375		157.07	107.471	1	17

## Sheet: SolP Bz SG R4b
OK	Accession	Protein	MW (kDa)	pI	No. Peptides	SC (%)	FragCov	Score	RMS90 (ppm)	No. Alt Proteins	PeptideCount
TRUE	BzS1_00390	Hcp: hydroxylamine reductase (hybrid cluster protein)	59.0364	6.32767	1	2.57353		115.84	27.9192	1	7
TRUE	BzS1_00530	YkuD domain protein	18.0356	9.16534	1	5.19481		28.13	1186.55	1	1
TRUE	BzS1_00910	hypothetical protein	15.4009	9.56182	1	9.92908		31.49	38.502	1	1
TRUE	BzS1_01740	predicted outer membrane chaperone, Skp family	18.951	7.6955	2	15.3374		204.59	52.3873	1	10
TRUE	BzS1_01820	CspA1: major cold shock protein	7.83592	5.67805	1	14.2857		63.45	58.2311	1	2
TRUE	BzS1_01880	VacJ: surface lipoprotein	30.146	5.39703	2	8.01527		92.38	117.356	1	4
TRUE	BzS1_02770	LeuB: 3-isopropylmalate dehydrogenase	38.6307	5.04177	4	16.1017		232.69	318.866	1	14
TRUE	BzS1_02780	IlvC: Ketol-acid reductoisomerase (Acetohydroxy-acid isomeroreductase)	37.8191	4.95045	6	24.1279		196.54	72.7963	1	21
TRUE	BzS1_02880	GroL1: 60kDa chaperonin GroEL	58.3355	5.04038	18	39.4545		1124.97	73.9606	1	78
TRUE	BzS1_02890	GroS1: 10kDa chaperonin GroES	10.5727	5.08439	1	7.36842		31.75	45.1193	1	1
TRUE	BzS1_02920	WrbA1: NADH-quinone oxidoreductase, Flavoprotein	16.9368	8.79951	5	31.875		221.2	88.8574	1	13
TRUE	BzS1_03000	hypothetical protein	17.2496	5.60841	1	5.88235		28.05	114.687	1	1
TRUE	BzS1_03130	Methyl-viologen-reducing hydrogenase, delta subunit, (selenocysteine-containing)	27.4504	8.29205	1	4.01606		45.21	74.1973	1	1
TRUE	BzS1_03180	methylene-tetrahydrofolate reductase family protein	24.8372	5.07595	1	5.38117		45.51	83.5386	1	5
TRUE	BzS1_03190	MetF2: 5,10-methylenetetrahydrofolate reductase	34.1143	6.62109	2	9.44625		115.27	65.7237	1	15
TRUE	BzS1_03280	DsrD: sulfite reductase, dissimilatory-type, delta subunit	8.63852	9.22269	1	13.1579		50.75	20.0368	1	3
TRUE	BzS1_03290	DsrB: sulfite reductase, dissimilatory-type, subunit beta	44.4417	6.53286	14	38.9873		673.22	59.9404	1	129
TRUE	BzS1_03300	DsrA: sulfite reductase, dissimilatory-type, subunit alpha	54.2134	5.24001	12	27.7542		500.96	68.8893	1	74
TRUE	BzS1_03540	FtsH: cell division protease	66.8325	6.61158	1	1.16473		26.84	3.59466	1	4
TRUE	BzS1_04280	nitroreductase	18.563	9.19727	1	9.09091		66.17	46.5846	1	3
TRUE	BzS1_04960	HupA: DNA-binding protein HU 1	9.79355	10.0906	2	23.5955		112	80.0783	1	5
TRUE	BzS1_04990	conserved uncharacterized CCG domain protein	49.2428	5.17091	6	16.7431		248.25	64.5144	2	23
TRUE	BzS1_05010	AcdA1: acyl-CoA dehydrogenase	42.4023	5.01432	8	20.6718		480.85	114.921	1	28
TRUE	BzS1_05170	Tig: trigger factor	50.9712	4.86211	1	2.25225		65.16	36.863	1	2
TRUE	BzS1_05270	conserved uncharacterized protein, DUF124	28.6967	5.6272	1	5.57621		69.44	639.761	1	2
TRUE	BzS1_05610	QrcB: quinone reductase complex, subunit beta	89.6553	9.0864	1	1.3382		31.52	17.0918	1	1
TRUE	BzS1_05620	QrcC: quinone reductase complex, subunit gamma	30.4217	8.70573	1	4.10448		48.97	29.8763	1	6
TRUE	BzS1_05660	CspA3: major cold shock protein	7.39468	4.88412	2	65.6716		96.43	94.152	1	5
TRUE	BzS1_05750	DegP2: serine protease, do-like	53.0426	8.57221	3	7.78689		147.68	93.6564	2	3
TRUE	BzS1_05830	Rho: transcription termination factor rho	46.8667	5.84393	3	11.5663		183.27	39.733	1	7
TRUE	BzS1_05890	conserved uncharacterized protein, DUF296	18.0683	5.93525	1	9.14634		25.15	72.5907	1	1
TRUE	BzS1_07730	BamF: Methyl-viologen-reducing hydrogenase, delta subunit	26.5186	8.38583	1	8.40336		105.34	12.5985	1	1
TRUE	BzS1_07740	BamE: predicted heterodisulfide reductase, iron-sulfur subunit A	115.513	5.27665	1	1.5311		31.02	56.5232	1	1
TRUE	BzS1_08070	Sat1: sulfate adenylyltransferase (ATP sulfurylase)	43.6162	6.60912	21	51.269		1074.42	59.3823	1	299
TRUE	BzS1_08360	rhodanese-like protein	20.7251	6.07261	6	39.2045		322.72	16.6114	1	26
TRUE	BzS1_08380	TrxB: thioredoxin reductase	33.8117	5.232	3	10.5769		152.78	89.2272	1	4
TRUE	BzS1_08850	hypothetical protein	13.7617	4.77325	5	33.871		250.63	34.4997	1	41
TRUE	BzS1_08860	universal stress protein	16.0027	9.13895	11	66.6667		543.91	55.9161	1	51
TRUE	BzS1_09090	AcsA: acetyl-coenzyme A synthetase (acetate--CoA ligase)	74.7704	5.5629	2	4.85584		57.31	376.669	1	3
TRUE	BzS1_09430	Putative rhodanese-like protein	33.4569	5.23852	2	8.25083		101.78	13.9145	1	7
TRUE	BzS1_09440	alkaline phosphatase family protein	69.832	5.19205	3	6.56		174.31	331.544	1	8
TRUE	BzS1_09840	GCN5-related N-acetyltransferase	17.0938	5.76788	1	8.60927		38.81	24.7981	1	2
TRUE	BzS1_10870	WrbA2: NADH-quinone oxidoreductase, Flavoprotein	16.5155	5.28797	5	41.0596		341.8	79.9461	1	17
TRUE	BzS1_10890	Rbr1: rubrerythrin	18.1247	5.43324	1	6.70732		61.41	62.1041	1	1
TRUE	BzS1_11280	AcpP: acyl carrier protein	8.59423	3.82027	1	15.3846		71.07	35.6392	1	12
TRUE	BzS1_11370	RibH: 6,7-dimethyl-8-ribityllumazine synthase	16.6857	5.23884	1	7.74194		56.19	176.123	1	8
TRUE	BzS1_11550	similar to extracellular solute-binding protein, family 1	30.6673	9.19791	1	4.28571		55.72	32.7102	2	1
TRUE	BzS1_11920	trimethylamine:corrinoid methyltransferase-like protein	46.1719	5.28648	1	2.42131		32.63	36.3354	1	2
TRUE	BzS1_11980	AsrB2: predicted anaerobic sulfite reductase, subunit B	31.4599	5.63564	2	7.5		87.44	560.058	1	2
TRUE	BzS1_12000	4Fe-4S ferredoxin iron-sulfur binding domain protein	36.1675	5.26885	1	4.11392		52.52	40.4879	1	1
TRUE	BzS1_12470	hypothetical protein	27.8222	8.02053	1	5.71429		31.4	99.2709	1	1
TRUE	BzS1_12630	RpsB: 30S ribosomal protein S2	31.7824	6.57078	1	2.5		25.1	1353.74	1	1
TRUE	BzS1_12640	Tsf: elongation factor Ts (EF-Ts)	22.0675	5.38773	1	4		40.57	35.9131	1	3
TRUE	BzS1_12650	Frr: ribosome-recycling factor	21.4283	5.50533	1	9.18919		47.02	143.348	1	1
TRUE	BzS1_12960	peptidase M29 aminopeptidase II	45.6504	9.30772	1	2.50627		25.62	90.5921	1	1
TRUE	BzS1_12970	Flavoprotein subunit of putative benzene dehydrogenase	54.3335	5.8561	32	51.8443		2069.51	59.8648	1	701
TRUE	BzS1_12980	heterodisulfide reductase subunit B-like subunit of putative benzene dehydrogenase	48.4176	6.2058	35	67.7494		2127.61	107.88	1	998
TRUE	BzS1_12990	Flavoprotein subunit of putative benzene dehydrogenase	65.7193	5.34661	24	35.5286		1557.98	77.7862	1	501
TRUE	BzS1_13040	3-hydroxybutyryl-CoA dehydrogenase	31.4453	6.15582	13	36.9338		554.95	60.67	1	56
TRUE	BzS1_13050	3-hydroxybutyryl-CoA dehydrogenase (crotonase)	30.5626	5.48013	7	29.1367		394.37	81.9801	1	35
TRUE	BzS1_13200	hypothetical protein	25.5402	8.50097	9	43.8053		477.96	60.7354	1	37
TRUE	BzS1_13420	hypothetical protein	54.2344	8.09957	18	37.5271		835.36	69.0778	1	95
TRUE	BzS1_13430	universal stress protein	17.7063	5.44338	2	16.0256		93.27	17.7766	1	5
TRUE	BzS1_13720	predicted R-phenyllactate dehydratase subunit alpha	46.8471	5.08108	1	2.6764		54.56	22.7559	1	2
TRUE	BzS1_13970	CBS domain protein	21.216	6.18465	1	4.25532		61.81	72.2818	1	4
TRUE	BzS1_14110	RplS: 50S ribosomal protein L19	13.2404	11.0909	1	9.64912		34.55	0.159136	1	2
TRUE	BzS1_14190	SurA1: predicted chaperone (peptidyl-prolyl cis-trans isomerase)	39.6177	8.70316	2	8.06916		99.54	77.0132	1	4
TRUE	BzS1_14440	ribosomal protein S30Ae/sigma54 modulation protein	20.4954	5.69033	2	9.55056		74.41	56.1026	1	4
TRUE	BzS1_14490	Gap: glyceraldehyde-3-phosphate dehydrogenase (phosphorylating)	35.8994	5.93568	3	15.9639		130.33	73.9124	1	10
TRUE	BzS1_14500	TpiA: triosephosphate isomerase	27.6075	5.84318	3	17.7165		157.69	216.566	1	4
TRUE	BzS1_14640	BamB: tungsten-containing aldehyde:ferredoxin oxidoreductase	76.6849	5.70486	3	4.769		134.66	169.925	1	14
TRUE	BzS1_14650	4Fe-4S ferredoxin iron-sulfur binding domain protein	10.5733	6.18967	2	23.8636		98.07	108.748	1	2
TRUE	BzS1_14830	hypothetical protein	14.2134	5.03355	4	27.2059		230.19	39.5859	1	7
TRUE	BzS1_15070	KatG: catalase-peroxidase	80.5569	5.43644	2	3.14637		78.78	96.4663	1	3
TRUE	BzS1_15090	hypothetical protein	8.10225	8.03602	1	14.6667		37.97	20.1968	1	1
TRUE	BzS1_15430	thiolase	43.5384	6.40864	9	18.136		410.79	82.1168	1	57
TRUE	BzS1_15450	Fhs: formate--tetrahydrofolate ligase	63.8921	5.97135	11	24.7019		601.9	52.6979	1	64
TRUE	BzS1_15460	Hypothetical protein	60.7904	8.40441	7	18.5824		350.94	51.5545	1	19
TRUE	BzS1_15720	beta-lactamase domain protein	24.9156	5.4091	2	12.7854		68.2	97.1681	1	3
TRUE	BzS1_15980	DnaK: chaperone Hsp70 family	68.3911	4.95077	2	4.87421		159.55	520.166	1	6
TRUE	BzS1_16160	Ttg2: toluene tolerance protein	23.4095	6.64458	2	10.7317		100	50.8564	1	3
TRUE	BzS1_16520	HdrA7: heterodisulfide reductase-like protein, iron-sulfur subunit	163.392	5.27003	1	0.875421		31.55	66.3749	1	1
TRUE	BzS1_16540	BamFG2: methyl-viologen-reducing hydrogenase domain modulated NADH-quinone oxidoreductase, subunit E	15.3388	8.37653	1	7.91367		51.35	29.3545	1	1
TRUE	BzS1_16560	MvhD7: methyl-viologen-reducing hydrogenase domain protein (subunit delta)	41.8555	5.16653	2	5.09383		118.4	31.4434	1	12
TRUE	BzS1_16600	MvhD8: coenzyme F420 non-reducing hydrogenase, delta subunit	23.9625	8.27581	2	15.2778		144.41	231.66	1	8
TRUE	BzS1_16610	HdrA9: CoB--CoM heterodisulfide reductase, iron-sulfur subunit alpha	61.3835	5.52018	5	11.828		328.71	72.8298	1	25
TRUE	BzS1_16690	hypothetical protein	51.4872	5.72494	1	2.64317		36.1	35.4714	1	2
TRUE	BzS1_16770	nitroreductase	19.9563	8.33092	3	25.5556		96.86	63.7053	1	5
TRUE	BzS1_17370	Dephospho-CoA kinase	54.4072	6.71102	1	2.30608		35.16	80.5722	1	1
TRUE	BzS1_18920	UspA domain protein	33.6216	7.77145	4	17.2078		213.54	124.875	1	4
TRUE	BzS1_19000	RuvA: Holliday junction ATP-dependent DNA helicase RuvA	21.8709	6.92507	1	5.5		28.03	762.998	1	1
TRUE	BzS1_19150	GroL2: 60kDa chaperonin GroEL	58.2477	5.36477	4	10.7407		404.79	241.582	1	12
TRUE	BzS1_19350	PpiA: peptidyl-prolyl cis-trans isomerase A	18.6804	6.13018	1	7.7381		53.52	100.989	1	5
TRUE	BzS1_19480	FdhA3: formate dehydrogenase, subunit alpha	101.645	6.03426	1	1.52009		89.72	61.2034	1	6
TRUE	BzS1_20310	aminotransferase, class I and II	43.3223	6.03555	1	4.65116		59.73	494.98	1	1
TRUE	BzS1_20410	conserved uncharacterized protein, DUF35	16.07	6.33002	4	23.0769		234.44	288.648	1	14
TRUE	BzS1_20420	thiolase, C-terminal domain protein	41.1255	5.56077	7	19.3299		376.67	80.6808	1	24
TRUE	BzS1_21390	EtfB3: electron transfer flavoprotein, subunit beta	28.099	4.97758	3	15.5303		191.31	75.2836	1	19
TRUE	BzS1_21400	EtfA3 electron transfer flavoprotein, subunit alpha	34.8101	4.83146	12	49.5413		630.46	60.3495	1	89
TRUE	BzS1_21830	beta-lactamase domain protein	27.1839	5.39457	1	6.639		50.44	558.29	1	4
TRUE	BzS1_21900	EchA3: enoyl-CoA hydratase/isomerase	28.1336	5.81509	9	34.1085		437.31	90.4184	1	29
TRUE	BzS1_22280	predicted pyridoxamine-phosphate oxidase, FMN-binding	14.6849	9.42542	4	36.7647		245.16	50.7369	1	15
TRUE	BzS1_22480	sensor protein	38.3826	9.20432	1	2.02312		27.75	100.323	1	1
TRUE	BzS1_23720	ModA2: molybdenum ABC transporter, periplasmic molybdate-binding protein	28.2748	7.7237	1	5.09804		30.67	85.4615	1	1
TRUE	BzS1_24310	hypothetical protein	53.1273	8.77494	11	23.3405		524.03	91.8878	1	39
TRUE	BzS1_25750	RpsF: 30S ribosomal protein S6	15.9781	4.55621	1	10.7914		32.3	515.337	1	1
TRUE	BzS1_25900	QmoB: quinone interacting membrane bound oxidoreductase, subunit B	81.8048	5.01058	7	11.3055		321.02	42.8579	1	43
TRUE	BzS1_25910	QmoA: quinone interacting membrane bound oxidoreductase, subunit A	47.6154	5.04284	7	21.9907		326.44	33.5895	1	24
TRUE	BzS1_25920	AprA: adenylylsulfate reductase, subunit alpha	70.0327	5.68189	40	55.3429		2483.83	62.731	1	1502
TRUE	BzS1_25930	AprB: adenylylsulfate reductase, subunit beta	16.0836	5.39916	9	47.5862		434.18	72.2584	1	112
TRUE	BzS1_25970	Sensor protein	73.0416	5.82812	1	1.06707		32.05	534.068	1	1
TRUE	BzS1_26180	BbsE: benzylsuccinate CoA-transferase, subunit	44.0837	5.97584	5	12.9032		231.44	97.1943	1	9
TRUE	BzS1_26190	L-carnitine dehydratase/bile acid-inducible protein F	50.519	5.71703	4	12.0879		176.18	473.819	1	9
TRUE	BzS1_26200	hypothetical protein	45.577	6.62386	5	17.0426		267.68	174.175	1	14
TRUE	BzS1_26210	CoA ligase	58.8171	6.78771	12	31.1663		665.62	50.7156	1	179
TRUE	BzS1_26410	50S ribosomal protein L17	20.905	9.6085	1	7.06522		48.33	76.106	1	3
TRUE	BzS1_26420	RpoA: DNA-directed RNA polymerase, subunit alpha	38.2768	4.71226	1	7.03812		47.85	14.1104	1	3
TRUE	BzS1_26510	50S ribosomal protein L18	13.7755	10.7969	1	9.01639		50.54	15.3533	1	2
TRUE	BzS1_26520	RplF: 50S ribosomal protein L6	19.6179	9.7653	2	13.4831		113.18	335.396	1	3
TRUE	BzS1_26550	RplE: 50S ribosomal protein L5	20.1656	9.36689	1	8.93855		32.71	106.159	1	1
TRUE	BzS1_26660	RplD: 50S ribosomal protein L4	22.8793	9.78228	2	12.5604		99.83	109.104	1	2
TRUE	BzS1_26690	Tuf1: elongation factor Tu (EF-Tu)	43.7913	5.00257	9	28.2116		595.4	43.6153	1	113
TRUE	BzS1_26750	RplJ: 50S ribosomal protein L10	19.1504	9.16149	1	6.35838		26.55	1067.5	1	1
TRUE	BzS1_26940	DsrO: predicted redox complex linked to DsrAB, iron-sulfur binding subunit	30.4993	8.46348	1	5.90406		72.62	88.012	1	4
TRUE	BzS1_27500	IhfB: integration host factor, subunit beta	10.3306	9.39648	1	15.2174		50.6	79.7765	1	1
TRUE	BzS1_27530	RpsA: ribosomal protein S1	68.7966	4.9356	3	5.70033		175.21	59.8473	1	8
TRUE	BzS1_28000	Fructose-1,6-bisphosphate aldolase/phosphatase	40.0121	5.23756	5	20.8219		258.84	130.441	1	27
TRUE	BzS1_28090	ferredoxin dependent glutamate synthase	59.9172	6.01514	2	7.24638		100.64	105.168	1	6
TRUE	BzS1_28240	heat shock protein, Hsp 20 family	13.5061	5.04145	2	10		67.07	23.2188	1	18
TRUE	BzS1_28800	transcriptional regulator, sigma54-dependent	52.2825	9.28699	1	1.95228		79.29	61.042	1	3
TRUE	BzS1_28880	hypothetical protein	7.83401	7.6908	1	12.3077		33.45	13.0003	1	3
TRUE	BzS1_29170	pyridoxamine 5-phosphate oxidase-related protein, FMN-binding	14.6524	6.42348	1	10.0775		90.11	62.8169	1	1
TRUE	BzS1_29970	3-oxoadipate enol-lactonase 2	28.9149	5.36359	2	10.3053		86.94	59.182	1	2
TRUE	BzS1_30040	BzdZ: predicted dehydrogenase	26.7718	8.2506	3	16		122.64	306.999	1	3
TRUE	BzS1_30050	Had: 6-hydroxycyclohex-1-ene-1-carboxyl-CoA dehydrogenase	39.2894	7.51467	11	36.413		450.83	85.5184	1	125
TRUE	BzS1_30060	Oah: predicted 6-oxo-cyclohex-1-ene-carbonyl- CoA hydrolase	42.3786	6.03693	13	32.2751		775.62	67.4735	1	217
TRUE	BzS1_30070	Dch: enoyl-CoA hydratase/isomerase related to dienoyl-CoA hydratase	28.0375	5.37054	5	27.451		183.48	89.1513	1	20
TRUE	BzS1_30110	hypothetical protein	14.0117	5.35494	8	56		482.3	57.5933	1	90
TRUE	BzS1_30250	Hypothetical protein	28.8617	6.01504	1	5.9761		49.17	87.3413	1	1
TRUE	BzS1_30350	GCN5-related N-acetyltransferase	17.1467	5.29299	2	18.1208		92.87	79.8896	1	5
TRUE	BzS1_30670	HslU: ATP-dependent hsl protease, ATP-binding subunit	53.2657	4.91018	1	2.99145		58.43	522.225	1	1
TRUE	BzS1_31030	GlnA: glutamine synthetase	53.3405	5.02436	1	3.61702		64.27	62.9125	1	2
TRUE	BzS1_31220	hypothetical protein	9.29588	4.68235	3	38.4615		136.43	73.137	1	5
TRUE	BzS1_31230	AtpC2: ATP synthase, subunit epsilon (ATP synthase F1 sector subunit epsilon)	14.931	5.49615	2	13.9706		99.06	22.904	1	9
TRUE	BzS1_31240	AtpD2: ATP synthase, subunit beta (ATP synthase F1 sector subunit beta)	51.0964	4.80679	11	29.5117		571.53	69.8931	1	71
TRUE	BzS1_31250	AtpG3: ATP synthase, subunit gamma (ATP synthase F1 sector subunit gamma)	32.911	6.92027	4	15.5932		209.6	102.264	1	12
TRUE	BzS1_31260	AtpA1: ATP synthase subunit alpha	55.1035	5.10586	13	26.9841		606.93	335.43	1	166
TRUE	BzS1_31270	AtpH: ATP synthase, subunit delta (ATP synthase F1 sector subunit delta)	20.2639	6.83183	6	36.413		387.65	49.6001	1	41
TRUE	BzS1_31520	hypothetical protein	18.5214	6.96587	6	45.7317		260.64	54.7585	1	64
TRUE	BzS1_31530	hypothetical protein	16.6143	5.35783	8	31.3333		402.96	56.5949	1	118
TRUE	BzS1_31720	2-amino-4-deoxychorismate dehydrogenase	21.1819	8.50257	4	19.8953		200.21	44.3098	1	7
TRUE	BzS1_31750	uncharacterized protein	13.8313	5.50149	1	9.52381		63.51	145.879	1	1
TRUE	BzS1_31840	ZraP2: zinc resistance-associated protein	18.1514	9.42243	2	13.6364		68.04	24.3701	1	5
TRUE	BzS1_32090	flavodoxin/nitric oxide synthase	16.2782	6.29681	1	5.44218		27.39	79.3228	1	1
TRUE	BzS1_32110	Rbr5: rubrerythrin	21.4367	6.01397	4	19.8953		248.3	116.231	1	14
TRUE	BzS1_32180	UspA domain protein	34.5498	6.03533	5	22.3301		250.69	74.7371	1	21
TRUE	BzS1_32550	Rbr7: ruberythrin	18.1239	4.96925	5	30.0654		204.97	90.3857	1	11
TRUE	BzS1_32570	nitroreductase	24.3173	6.13093	1	6.66667		48.34	65.7821	1	2
TRUE	BzS1_32680	Dfx: desulfoferredoxin (superoxide reductase)	13.9762	6.99931	2	23.3871		174.03	25.9625	1	16
TRUE	BzS1_32710	CooS-like carbon monoxide dehydrogenase , catalytic subunit	72.2151	5.91026	1	1.82371		35.02	60.715	1	1
TRUE	BzS1_32750	universal stress protein	15.7276	7.02515	5	45.8333		224.51	99.7643	1	7
TRUE	BzS1_32800	flavodoxin/nitric oxide synthase	44.6934	6.02187	2	6.59898		65.36	363.139	1	2
TRUE	BzS1_33310	FolD: bifunctional protein folD [includes: methylenetetrahydrofolate dehydrogenase (EC 1.5.1.5), methenyltetrahydrofolate cyclohydrolase (EC 3.5.4.9)]	32.6196	8.76405	8	34.7682		419.79	53.2842	1	80
TRUE	BzS1_33350	RplU: 50S ribosomal protein L21	11.8655	10.4292	1	10.7843		60.65	217.662	1	1
TRUE	BzS1_33730	Adk: adenylate kinase	25.119	7.62981	9	42.2907		517.77	109.728	1	84
TRUE	BzS1_33840	Ssb: single-stranded DNA-binding protein, helix-destabilizing	15.8638	5.15318	1	6.42857		26.18	122.052	1	1
TRUE	BzS1_33900	Conserved hypothetical protein	12.0149	6.54012	1	17.5439		109.22	84.4877	1	2
TRUE	BzS1_33910	uncharacterized ATP-binding protein, ParA family	31.3174	6.01012	2	8.65052		122.54	49.777	1	30
TRUE	BzS1_33930	dinitrogenase iron-molybdenum cofactor biosynthesis protein	12.6426	8.85281	1	10		27.35	11.4353	1	1
TRUE	BzS1_34050	MetH: 5-methyltetrahydrofolate corrinoid/iron-sulfur protein methyltransferase	33.0219	4.81971	10	35		557.07	79.0295	1	74
TRUE	BzS1_34060	CdhE: CO dehydrogenase/acetyl-CoA synthase complex subunit	48.508	4.75648	12	28.6667		456.58	166.619	1	39
TRUE	BzS1_34070	CdhC: CO dehydrogenase/acetyl-CoA synthase complex subunit	81.2788	5.09507	15	21.8157		738.6	62.3647	1	79
TRUE	BzS1_34080	CdhA: Carbon-monoxide dehydrogenase (acceptor)	73.8334	5.63287	31	45.8944		1886.95	64.0848	1	509
TRUE	BzS1_34090	CdhD: CO dehydrogenase/acetyl-CoA synthase delta subunit (Corrinoid Fe-S protein)-like	55.698	5.65925	7	22.6562		320.31	46.6379	1	23

## Sheet: SolP Tol R1a
OK	Accession	Protein	MW (kDa)	pI	No. Peptides	SC (%)	FragCov	Score	RMS90 (ppm)	No. Alt Proteins	PeptideCount
TRUE	BzS1_00390	Hcp: hydroxylamine reductase (hybrid cluster protein)	59.0364	6.32767	1	2.57353		34.94	45.0016	1	1
TRUE	BzS1_00960	MOSC domain containing protein	15.6742	6.89677	1	9.72222		28.05	35.549	1	1
TRUE	BzS1_01610	HisI: phosphoribosyl-AMP cyclohydrolase	14.5031	6.18818	1	10.1562		57.49	65.4988	1	3
TRUE	BzS1_01720	FabZ: (3R)-hydroxymyristoyl-[acyl-carrier-protein] dehydratase	16.7379	6.7374	3	18.543		139.56	115.253	1	4
TRUE	BzS1_01820	CspA1: major cold shock protein	7.83592	5.67805	1	15.7143		55.78	99.3406	1	1
TRUE	BzS1_01930	Pal: predicted peptidoglycan-associated lipoprotein	20.5273	5.40995	1	13.1868		52.38	295.762	1	2
TRUE	BzS1_02780	IlvC: Ketol-acid reductoisomerase (Acetohydroxy-acid isomeroreductase)	37.8191	4.95045	3	17.1512		112.22	317.365	1	3
TRUE	BzS1_02920	WrbA1: NADH-quinone oxidoreductase, Flavoprotein	16.9368	8.79951	3	21.25		104.28	70.1477	1	5
TRUE	BzS1_02970	RnfE1: predicted electron transport complex protein RnfE	21.5929	9.44369	1	8.5		26.39	61.8117	1	1
TRUE	BzS1_02990	RnfB1: electron transport complex protein RnfB	75.3961	5.6899	1	1.58273		34.39	120.332	1	1
TRUE	BzS1_03150	BamE-like predicted heterodisulfide reductase, iron-sulfur subunit A	109.941	5.2664	3	3.8806		174.19	365.493	1	5
TRUE	BzS1_03190	MetF2: 5,10-methylenetetrahydrofolate reductase	34.1143	6.62109	2	10.4235		132.28	324.737	1	8
TRUE	BzS1_03280	DsrD: sulfite reductase, dissimilatory-type, delta subunit	8.63852	9.22269	1	13.1579		67.49	101.698	1	2
TRUE	BzS1_03290	DsrB: sulfite reductase, dissimilatory-type, subunit beta	44.4417	6.53286	2	9.11392		89.44	251.792	1	3
TRUE	BzS1_03300	DsrA: sulfite reductase, dissimilatory-type, subunit alpha	54.2134	5.24001	1	2.11864		89.64	15.5886	1	2
TRUE	BzS1_03460	Carbonic anhydrase	20.5807	5.17219	1	7.77202		27	72.1748	1	1
TRUE	BzS1_04270	Hypothetical protein	23.4939	8.53397	1	7.47664		26.54	123.371	1	1
TRUE	BzS1_04590	Por: pyruvate-ferredoxin oxidoreductase	129.821	5.20391	1	0.762712		34.31	55.9049	1	2
TRUE	BzS1_04960	HupA: DNA-binding protein HU 1	9.79355	10.0906	1	13.4831		28.58	123.105	1	2
TRUE	BzS1_04990	conserved uncharacterized CCG domain protein	49.2428	5.17091	9	20.6422		416.96	191.113	1	31
TRUE	BzS1_05010	AcdA1: acyl-CoA dehydrogenase	42.4023	5.01432	11	30.7494		682.31	77.8644	1	64
TRUE	BzS1_05270	conserved uncharacterized protein, DUF124	28.6967	5.6272	2	9.66543		87.93	89.5403	1	2
TRUE	BzS1_05750	DegP2: serine protease, do-like	53.0426	8.57221	3	12.7049		223.49	79.6016	1	4
TRUE	BzS1_05800	HppA: membrane-bound proton-translocating pyrophosphatase (H(+)-PPase)	70.4789	6.37702	7	12.5364		338.93	54.9489	1	27
TRUE	BzS1_05890	conserved uncharacterized protein, DUF296	18.0683	5.93525	1	12.1951		25.91	103.237	1	1
TRUE	BzS1_06560	hypothetical protein	18.1034	4.64774	1	7.78443		27.36	10.7264	1	1
TRUE	BzS1_07660	HdrA5: heterodisulfide reductase-like protein, iron-sulfur subunit	162.225	5.09624	11	10.1958		596.19	256.107	2	21
TRUE	BzS1_07740	BamE: predicted heterodisulfide reductase, iron-sulfur subunit A	115.513	5.27665	2	2.87081		93.4	385.208	1	4
TRUE	BzS1_07760	BamD: putative heterodisulfide reductase, subunit B	43.3728	6.68101	1	2.61097		55.82	78.4561	1	5
TRUE	BzS1_07810	GCN5-related N-acetyltransferase	17.6534	9.55627	1	7.09677		54.24	112.517	1	2
TRUE	BzS1_08070	Sat1: sulfate adenylyltransferase (ATP sulfurylase)	43.6162	6.60912	6	17.0051		226.57	93.7855	1	25
TRUE	BzS1_08360	rhodanese-like protein	20.7251	6.07261	2	13.0682		120.63	441.445	1	4
TRUE	BzS1_08370	TrxA1: Thioredoxin	12.1433	4.89747	2	13.0841		83.21	416.441	1	2
TRUE	BzS1_08530	predicted antibiotic biosynthesis monooxygenase	10.9978	5.20402	3	41.0526		166.2	343.361	1	5
TRUE	BzS1_08550	carboxyl transferase	65.8698	8.05172	12	23.8176		578.1	92.4237	1	48
TRUE	BzS1_08600	BbsH: putative E-phenylitaconyl-CoA hydratase	28.0374	6.01696	4	18.75		237.27	339.426	1	18
TRUE	BzS1_08610	BbsG: benzylsuccinyl-CoA dehydrogenase	46.5748	5.42501	18	40.0978		860.44	145.654	1	49
TRUE	BzS1_08620	BbsF: benzylsuccinate CoA-transferase, subunit	45.491	6.42583	2	4.40098		82.1	47.8676	1	3
TRUE	BzS1_08630	BbsE: benzylsuccinate CoA-transferase, subunit	45.9957	5.37577	2	5.55556		132.83	555.223	1	7
TRUE	BzS1_08640	BbsD: 2-[hydroxy(Phenyl)methyl]-succinyl-CoA DH, subunit	26.4505	5.49754	6	28.2258		452.33	68.7068	1	30
TRUE	BzS1_08650	BbsC: 2-[hydroxy(Phenyl)methyl]-succinyl-CoA DH, subunit	27.379	5.06388	13	62.6984		829.46	181.143	1	48
TRUE	BzS1_08660	BbsB: benzylsuccinyl-CoA thiolase, subunit B	41.3736	6.46119	6	24.1645		254.58	71.4891	1	22
TRUE	BzS1_08670	BbsA: benzylsuccinyl-CoA thiolase, subunit A	16.9613	5.55244	2	17.5676		132.71	82.6513	1	7
TRUE	BzS1_08680	hypothetical protein	17.5534	9.32865	1	8.49673		31.23	17.9701	2	1
TRUE	BzS1_08700	transcriptional regulator, TetR family	46.1446	8.7728	2	7.1066		117.41	121.66	1	6
TRUE	BzS1_08710	FrdB: fumarate reducatse, iron-sulfur subunit	28.763	4.8995	1	5.4902		37.41	89.9616	1	2
TRUE	BzS1_08770	BssA: benzylsuccinate synthase, subunit alpha	98.2054	5.58405	10	14.2857		509.88	154.169	1	46
TRUE	BzS1_08790	BssE: chaperone associated with benzylsuccinate synthase	33.4942	4.7192	1	4.39189		54.56	48.7045	1	2
TRUE	BzS1_08810	KorC: 2-oxoglutarate synthase, subunit gamma	21.9736	7.69785	1	5.05051		53.03	72.0449	1	3
TRUE	BzS1_08850	hypothetical protein	13.7617	4.77325	1	8.06452		42.64	63.3406	1	2
TRUE	BzS1_08860	universal stress protein	16.0027	9.13895	4	36.1111		280.16	74.3571	1	18
TRUE	BzS1_09090	AcsA: acetyl-coenzyme A synthetase (acetate--CoA ligase)	74.7704	5.5629	7	18.0577		287.11	201.612	1	19
TRUE	BzS1_09570	SodA1: superoxid dismutase, Mn-type	22.3203	5.94935	2	15.736		131.36	58.3957	1	4
TRUE	BzS1_09840	GCN5-related N-acetyltransferase	17.0938	5.76788	1	8.60927		28.28	97.6164	1	1
TRUE	BzS1_10390	SerC: phosphoserine aminotransferase	40.5934	5.70411	1	5.49451		74.99	409.68	1	1
TRUE	BzS1_10870	WrbA2: NADH-quinone oxidoreductase, Flavoprotein	16.5155	5.28797	4	39.7351		214.02	167.27	1	8
TRUE	BzS1_11270	FabG1: beta-ketoacly-acyl-carrier-protein reductase	27.7752	6.84155	1	5.4902		60.86	64.5096	1	1
TRUE	BzS1_11280	AcpP: acyl carrier protein	8.59423	3.82027	1	15.3846		25.7	184.033	1	1
TRUE	BzS1_11300	RpiB: ribose-5-phosphate isomerase B	17.614	9.45309	1	10.1266		53.77	78.1406	1	2
TRUE	BzS1_11360	RibBA: fusion protein: 3,4-dihydroxy-2-butanone 4-phosphate synthase and GTP cyclohydrolase-2	44.403	5.32429	1	3.73134		34.2	107.177	1	1
TRUE	BzS1_11370	RibH: 6,7-dimethyl-8-ribityllumazine synthase	16.6857	5.23884	1	7.74194		59.81	57.9403	1	1
TRUE	BzS1_11400	LeuS: leucyl-tRNA synthetase	98.8445	5.43238	1	1.86047		49.15	45.7248	1	1
TRUE	BzS1_11810	Sensor histidine kinase RcsC	82.8207	5.91314	1	1.49864		32.26	47.5362	1	5
TRUE	BzS1_11920	trimethylamine:corrinoid methyltransferase-like protein	46.1719	5.28648	1	2.42131		30.39	81.9178	1	1
TRUE	BzS1_11990	AsrA2: predicted anaerobic sulfite reductase, subunit A	40.2057	5.42405	1	4.57143		31.68	1.0523	1	3
TRUE	BzS1_12030	HdrA6: heterodisulfide reductase-like protein, iron-sulfur subunit	161.389	5.17123	1	0.948509		533.88	590.895	1	1
TRUE	BzS1_12870	QueD: queuosine biosynthesis protein	14.3572	5.94433	1	12.1951		46.19	65.0472	1	1
TRUE	BzS1_12970	Flavoprotein subunit of putative benzene dehydrogenase	54.3335	5.8561	25	52.6639		1502.04	156.709	1	210
TRUE	BzS1_12980	heterodisulfide reductase subunit B-like subunit of putative benzene dehydrogenase	48.4176	6.2058	21	45.7077		1341.29	100.597	1	127
TRUE	BzS1_12990	Flavoprotein subunit of putative benzene dehydrogenase	65.7193	5.34661	26	42.9809		1854.2	165.005	1	212
TRUE	BzS1_13040	3-hydroxybutyryl-CoA dehydrogenase	31.4453	6.15582	2	15.6794		74.18	80.9466	1	5
TRUE	BzS1_13050	3-hydroxybutyryl-CoA dehydrogenase (crotonase)	30.5626	5.48013	4	12.5899		172.63	222.023	1	6
TRUE	BzS1_13070	transcriptional regulator, TetR family	23.2443	8.9672	1	7.65306		28.35	134.09	1	1
TRUE	BzS1_13120	hypothetical protein	60.3031	6.64448	1	2.34834		32.47	651.695	1	1
TRUE	BzS1_13420	hypothetical protein	54.2344	8.09957	1	1.95228		59.85	39.0847	1	1
TRUE	BzS1_13430	universal stress protein	17.7063	5.44338	3	26.2821		158.27	58.633	1	9
TRUE	BzS1_13680	FusA2: elongation factor G (EF-G)	76.0961	5.15777	1	1.7341		27.05	616.213	1	1
TRUE	BzS1_13790	CheW: chemotaxis protein CheW	18.4378	4.76449	1	10		77.8	57.455	1	1
TRUE	BzS1_14060	RpsP: 30S ribosomal protein S16	9.71236	10.153	1	13.7931		36.09	22.0968	1	1
TRUE	BzS1_14110	RplS: 50S ribosomal protein L19	13.2404	11.0909	1	8.77193		33.55	69.8301	1	1
TRUE	BzS1_14490	Gap: glyceraldehyde-3-phosphate dehydrogenase (phosphorylating)	35.8994	5.93568	3	15.9639		103.86	144.385	1	5
TRUE	BzS1_14520	prophage repressor	25.8654	9.25314	1	7.07965		58.59	104.71	1	1
TRUE	BzS1_14640	BamB: tungsten-containing aldehyde:ferredoxin oxidoreductase	76.6849	5.70486	2	3.57675		134.91	278.099	1	7
TRUE	BzS1_14830	hypothetical protein	14.2134	5.03355	2	9.55882		137.48	48.0385	1	4
TRUE	BzS1_14840	glycoside hydrolase, family 57 with DUF3536	94.6775	6.03555	1	2.20588		33.24	469.658	1	1
TRUE	BzS1_15070	KatG: catalase-peroxidase	80.5569	5.43644	11	18.6047		495.01	70.9322	1	38
TRUE	BzS1_15090	hypothetical protein	8.10225	8.03602	1	14.6667		43.27	120.043	1	2
TRUE	BzS1_15430	thiolase	43.5384	6.40864	5	15.1134		223.12	370.327	1	8
TRUE	BzS1_15450	Fhs: formate--tetrahydrofolate ligase	63.8921	5.97135	15	29.1312		723.4	76.1852	1	55
TRUE	BzS1_15490	hypothetical protein	17.1998	8.29856	1	9.39597		38.04	66.289	1	1
TRUE	BzS1_15770	GlgB: predicted 1,4-alpha-glucan-branching enzyme	84.8684	5.45502	1	2.31293		25.71	136.694	1	2
TRUE	BzS1_15860	conserved uncharacterized protein	7.57701	6.21221	1	24.6377		46.19	84.8689	1	1
TRUE	BzS1_15980	DnaK: chaperone Hsp70 family	68.3911	4.95077	1	3.14465		53.96	425.839	1	1
TRUE	BzS1_16520	HdrA7: heterodisulfide reductase-like protein, iron-sulfur subunit	163.392	5.27003	8	6.93603		378.02	355.614	1	19
TRUE	BzS1_16540	BamFG2: methyl-viologen-reducing hydrogenase domain modulated NADH-quinone oxidoreductase, subunit E	15.3388	8.37653	3	17.2662		159.25	62.4748	1	5
TRUE	BzS1_16560	MvhD7: methyl-viologen-reducing hydrogenase domain protein (subunit delta)	41.8555	5.16653	2	5.09383		72.04	122.903	1	5
TRUE	BzS1_16590	HdrA8: heterodisulfide reductase-like protein, iron-sulfur subunit	61.1733	5.46709	12	21.3523		689.05	187.62	1	22
TRUE	BzS1_16610	HdrA9: CoB--CoM heterodisulfide reductase, iron-sulfur subunit alpha	61.3835	5.52018	11	24.9104		655.93	193.611	1	33
TRUE	BzS1_16680	hypothetical protein	13.5081	9.6086	1	15.5039		30.17	13.6128	1	1
TRUE	BzS1_16690	hypothetical protein	51.4872	5.72494	4	11.8943		206.67	80.9334	1	10
TRUE	BzS1_16870	Bacterial general secretion pathway protein H	24.3393	5.4358	1	6.80851		26.71	36.0428	1	1
TRUE	BzS1_17310	AtpE1: ATP synthase subunit gamma (ATP synthase F0 sector subunit gamma)	8.09239	4.81501	1	34.1463		109.14	29.7637	1	3
TRUE	BzS1_17700	2Fe-2S ferredoxin iron-sulfur binding domain protein	68.3779	5.02938	1	1.92308		30.58	53.4792	1	1
TRUE	BzS1_18270	putative ABC-type Co2+ transport system periplasmic component-like protein	30.2723	6.6542	1	7.22022		60.44	92.4829	1	2
TRUE	BzS1_19330	SodA2: superoxid dismutase, Mn-type	26.9187	7.73225	1	5.69106		29.25	36.7556	1	1
TRUE	BzS1_20310	aminotransferase, class I and II	43.3223	6.03555	1	4.65116		28.64	83.3739	1	1
TRUE	BzS1_20350	TalC: transaldolase	23.3003	4.78873	1	5.6338		58.11	68.8098	1	1
TRUE	BzS1_20410	conserved uncharacterized protein, DUF35	16.07	6.33002	2	26.5734		91.67	185.185	1	3
TRUE	BzS1_20460	Smc: predicted chromosome partition protein	138.383	5.91624	1	1.16667		26.13	34.1721	1	2
TRUE	BzS1_20510	conserved uncharacterized protein	16.0573	4.51797	1	9.15493		27.85	455.161	1	1
TRUE	BzS1_20740	UDP-sulfoquinovose synthase	46.515	6.07432	1	2.48139		25.41	701.111	1	1
TRUE	BzS1_20750	hypothetical protein	18.1008	4.60374	1	18.4049		75.64	196.668	1	1
TRUE	BzS1_21020	hypothetical protein	14.3895	9.07957	1	16.2602		25.32	53.7996	1	1
TRUE	BzS1_21390	EtfB3: electron transfer flavoprotein, subunit beta	28.099	4.97758	3	18.1818		171.86	139.923	1	6
TRUE	BzS1_21400	EtfA3 electron transfer flavoprotein, subunit alpha	34.8101	4.83146	1	5.19878		85.1	450.821	1	1
TRUE	BzS1_21440	BamD-like putative heterodisulfide reductase, subunit B	42.4821	5.79885	1	2.35602		56.19	148.632	1	2
TRUE	BzS1_21830	beta-lactamase domain protein	27.1839	5.39457	1	6.639		26.75	531.129	1	2
TRUE	BzS1_21900	EchA3: enoyl-CoA hydratase/isomerase	28.1336	5.81509	4	15.8915		194.69	405.327	1	11
TRUE	BzS1_22280	predicted pyridoxamine-phosphate oxidase, FMN-binding	14.6849	9.42542	3	34.5588		150.24	384.1	1	7
TRUE	BzS1_22980	MetK: S-adenosylmethionine synthase	42.6527	5.83645	1	3.86598		53.96	602.841	1	1
TRUE	BzS1_23230	thioesterase, related to phenylacetic acid degradation	17.4222	9.09602	1	7.74194		34.08	63.5101	1	1
TRUE	BzS1_24310	hypothetical protein	53.1273	8.77494	6	14.561		301.8	106.228	1	11
TRUE	BzS1_25150	ATP synthase subunit c like	10.6316	4.54595	1	12.381		72.29	622.329	1	5
TRUE	BzS1_25200	Pnp: polyribonucleotide nucleotidyltransferase (polynucleotide phosphorylase)	76.6025	5.01785	1	2.43205		42.38	416.142	1	1
TRUE	BzS1_25590	CarB: carbamoyl-phosphate synthase, large chain	119.258	5.33636	1	1.01758		57.19	200.052	1	2
TRUE	BzS1_25740	RpsR: 30S ribosomal protein S18	9.85625	10.4857	1	14.2857		26.55	242.46	1	1
TRUE	BzS1_25900	QmoB: quinone interacting membrane bound oxidoreductase, subunit B	81.8048	5.01058	26	43.0686		1410.49	71.6921	1	88
TRUE	BzS1_25910	QmoA: quinone interacting membrane bound oxidoreductase, subunit A	47.6154	5.04284	14	33.5648		715.81	80.0752	1	32
TRUE	BzS1_25920	AprA: adenylylsulfate reductase, subunit alpha	70.0327	5.68189	32	47.8469		1915.69	129.276	1	344
TRUE	BzS1_25930	AprB: adenylylsulfate reductase, subunit beta	16.0836	5.39916	3	17.931		143.73	295.65	1	11
TRUE	BzS1_26200	hypothetical protein	45.577	6.62386	1	2.50627		74.86	74.2715	1	2
TRUE	BzS1_26210	CoA ligase	58.8171	6.78771	11	25.0478		638.09	154.254	1	66
TRUE	BzS1_26440	RpsK: 30S ribosomal protein S11	14.1128	11.2685	1	9.92366		59.93	92.4169	1	2
TRUE	BzS1_26450	RpsM: 30S ribosomal protein S13	13.9517	11.0969	1	10.5691		63.21	61.722	1	1
TRUE	BzS1_26500	RpsE: 30S ribosomal protein S5	17.5287	10.0903	1	8.48485		30.12	116.399	1	1
TRUE	BzS1_26670	RplC: 50S ribosomal protein L3	22.3538	10.0597	1	8.25243		80.53	543.291	1	2
TRUE	BzS1_26690	Tuf1: elongation factor Tu (EF-Tu)	43.7913	5.00257	1	3.77834		36.73	6.93904	1	1
TRUE	BzS1_26700	RpsG: 30S ribosomal protein S7	17.5967	10.7124	1	10.8974		77.44	506.671	1	4
TRUE	BzS1_26720	DNA-directed RNA polymerase, beta\' subunit	151.462	8.48281	1	0.883002		56.17	2.18459	1	2
TRUE	BzS1_26770	RplK: 50S ribosomal protein L11	15.2442	9.44273	1	13.2867		27.9	409.603	1	1
TRUE	BzS1_26860	ArgC: N-acetyl-gamma-glutamyl-phosphate reductase	38.3274	5.13587	1	3.39943		43.14	62.6797	1	2
TRUE	BzS1_26960	DsrK: predicted redox complex linked to DsrAB , iron-sulfur binding subunit	61.4582	5.49465	2	6.28466		79.81	224.1	1	3
TRUE	BzS1_26970	DsrM: predicted redox complex linked to DsrAB, transmembrane subunit	40.4336	8.82098	1	2.5641		78.45	100.86	1	8
TRUE	BzS1_27610	FAD-dependent pyridine nucleotide-disulphide oxidoreductase	62.3111	5.28295	1	2.64085		36.36	161.98	1	1
TRUE	BzS1_27660	RnfG2: predicted electron transport complex protein RnfG	21.046	7.71088	1	10.6599		31.61	114.354	1	1
TRUE	BzS1_28000	Fructose-1,6-bisphosphate aldolase/phosphatase	40.0121	5.23756	4	14.7945		156.1	73.0122	1	14
TRUE	BzS1_28440	Putative dinitrogenase iron-molybdenum cofactor biosynthesis protein	21.5278	9.75622	1	8.45771		49.23	86.7656	1	3
TRUE	BzS1_28760	dinitrogenase iron-molybdenum cofactor biosynthesis protein	13.5968	5.22495	1	12.4031		25.91	129.159	1	1
TRUE	BzS1_28770	dinitrogenase iron-molybdenum cofactor biosynthesis protein	12.5724	4.69912	7	67.2269		328.57	63.384	1	10
TRUE	BzS1_28860	hypothetical protein	14.7778	9.8642	1	13.8211		26.21	317.694	1	1
TRUE	BzS1_29170	pyridoxamine 5-phosphate oxidase-related protein, FMN-binding	14.6524	6.42348	1	10.0775		29.55	665.984	1	1
TRUE	BzS1_29350	CBS domain containing membrane protein	17.9941	5.50245	1	11.465		26.29	418.543	1	2
TRUE	BzS1_30040	BzdZ: predicted dehydrogenase	26.7718	8.2506	2	14.8		136.17	264.747	1	4
TRUE	BzS1_30050	Had: 6-hydroxycyclohex-1-ene-1-carboxyl-CoA dehydrogenase	39.2894	7.51467	5	20.3804		314	70.5738	1	27
TRUE	BzS1_30060	Oah: predicted 6-oxo-cyclohex-1-ene-carbonyl- CoA hydrolase	42.3786	6.03693	15	44.9735		778.72	174.009	1	69
TRUE	BzS1_30110	hypothetical protein	14.0117	5.35494	6	40.8		253.51	74.9578	1	12
TRUE	BzS1_30320	isochorismatase family protein	21.6349	5.1003	1	4.25532		49.04	64.178	1	1
TRUE	BzS1_30350	GCN5-related N-acetyltransferase	17.1467	5.29299	3	28.8591		196.21	463.88	1	6
TRUE	BzS1_31030	GlnA: glutamine synthetase	53.3405	5.02436	1	3.61702		45.39	91.1501	1	2
TRUE	BzS1_31240	AtpD2: ATP synthase, subunit beta (ATP synthase F1 sector subunit beta)	51.0964	4.80679	3	11.0403		99.89	177.793	1	5
TRUE	BzS1_31250	AtpG3: ATP synthase, subunit gamma (ATP synthase F1 sector subunit gamma)	32.911	6.92027	2	8.47458		57.73	204.936	1	3
TRUE	BzS1_31260	AtpA1: ATP synthase subunit alpha	55.1035	5.10586	1	2.18254		53.46	82.7842	1	1
TRUE	BzS1_31270	AtpH: ATP synthase, subunit delta (ATP synthase F1 sector subunit delta)	20.2639	6.83183	1	6.52174		29.27	111.245	1	1
TRUE	BzS1_31370	MetG: methionyl-tRNA synthetase	73.3206	5.93183	1	2.03443		31.09	63.8767	1	1
TRUE	BzS1_31520	hypothetical protein	18.5214	6.96587	6	43.2927		389.7	156.229	1	50
TRUE	BzS1_31530	hypothetical protein	16.6143	5.35783	3	20.6667		181.64	90.0462	1	8
TRUE	BzS1_31540	AspS2: aspartyl-tRNA synthetase	68.1391	5.54688	1	2.00334		27.28	62.2733	1	2
TRUE	BzS1_32110	Rbr5: rubrerythrin	21.4367	6.01397	1	6.80628		92.8	60.1468	1	1
TRUE	BzS1_32150	Tpx: thiol peroxidase	18.8408	5.15072	3	28.655		165.31	92.1455	1	5
TRUE	BzS1_32180	UspA domain protein	34.5498	6.03533	1	4.53074		32.17	102.752	1	1
TRUE	BzS1_32680	Dfx: desulfoferredoxin (superoxide reductase)	13.9762	6.99931	2	23.3871		66.81	434.247	1	5
TRUE	BzS1_32710	CooS-like carbon monoxide dehydrogenase , catalytic subunit	72.2151	5.91026	1	1.97568		26.46	655.645	1	1
TRUE	BzS1_32750	universal stress protein	15.7276	7.02515	1	9.02778		126.78	69.6804	1	1
TRUE	BzS1_33350	RplU: 50S ribosomal protein L21	11.8655	10.4292	1	10.7843		26.13	60.4693	1	1
TRUE	BzS1_33750	Hom: homoserine dehydrogenase	47.0545	5.22506	1	3.44828		26.89	509.414	1	1
TRUE	BzS1_33760	aminotransferase, class I and II	43.8199	8.45771	1	2.83505		38.93	113.425	1	1
TRUE	BzS1_33880	FAD-dependent pyridine nucleotide-disulphide oxidoreductase	61.4644	6.50114	6	14.5133		245.02	83.2705	1	11
TRUE	BzS1_33900	Conserved hypothetical protein	12.0149	6.54012	1	17.5439		97.03	75.6322	1	4
TRUE	BzS1_33910	uncharacterized ATP-binding protein, ParA family	31.3174	6.01012	2	10.0346		133.69	62.7096	1	9
TRUE	BzS1_33930	dinitrogenase iron-molybdenum cofactor biosynthesis protein	12.6426	8.85281	2	22.5		130.78	71.1397	1	2
TRUE	BzS1_34050	MetH: 5-methyltetrahydrofolate corrinoid/iron-sulfur protein methyltransferase	33.0219	4.81971	1	5		72.25	113.902	1	4
TRUE	BzS1_34060	CdhE: CO dehydrogenase/acetyl-CoA synthase complex subunit	48.508	4.75648	6	18		286.02	153.201	1	24
TRUE	BzS1_34070	CdhC: CO dehydrogenase/acetyl-CoA synthase complex subunit	81.2788	5.09507	8	17.7507		487.03	147.281	1	39
TRUE	BzS1_34080	CdhA: Carbon-monoxide dehydrogenase (acceptor)	73.8334	5.63287	23	38.563		1265.73	135.579	1	108
TRUE	BzS1_34090	CdhD: CO dehydrogenase/acetyl-CoA synthase delta subunit (Corrinoid Fe-S protein)-like	55.698	5.65925	2	5.27344		64.85	479.18	1	3

[truncated: 15 more sheets: SolP Tol R2a, SolP Tol SG R3a, SolP Tol SG R4a, SolP Tol R1b, SolP Tol R2b, SolP Tol SG R3b, SolP Tol SG R4b, MemP Bz R1a, MemP Bz R2a, MemP Bz R1b, MemP Bz R2b, MemP Tol R1a, MemP Tol R2a, MemP Tol R1b, MemP Tol R2b]
