# Supplementary material for: Putative Mechanisms for Initial Reaction of Anaerobic Benzene Degradation Presumably Involving a Flavoprotein
Source: Environ Microbiol. 2026 Jul 28;28(8):e70394. doi: 10.1111/1462-2920.70394 (PMC13416013; doi:10.1111/1462-2920.70394)
Supplement: Supplementary file 3 — Table S3: Proteogenomic data underlying the tailored catabolic network (Figure 4). [file EMI-28-e70394-s001.xlsx]

## Sheet: Sheet1
Table S3: Identified proteins of the metabolic network shown in Fig. 4. Given are the average peptide count and average share of total protein (%) for benzene and toluene, respectively, adapted cells.
			Avg. peptide count			Avg. share of total protein (%)
Pathway	Accession	Protein	Benzene	Toluene		Benzene	Toluene
Benzene
	BzS1_12970	Flavoprotein subunit of putative benzene dehydrogenase	656.625	563.25		7.03825	5.83044
	BzS1_12980	heterodisulfide reductase subunit B-like subunit of putative benzene dehydrogenase	724	515.125		7.76043	5.33228
	BzS1_12990	Flavoprotein subunit of putative benzene dehydrogenase	583.5	644.125		6.25444	6.66762
	BzS1_13040	3-hydroxybutyryl-CoA dehydrogenase	64.125	43.875		0.687345	0.454169
	BzS1_13050	3-hydroxybutyryl-CoA dehydrogenase (crotonase)	59.25	41.25		0.635091	0.426997
	BzS1_13070	transcriptional regulator, TetR family	0.25	0.375		0.00267971	0.00388179
Toluene
	BzS1_08550	carboxyl transferase	0.25	48.375		0.00267971	0.50075
	BzS1_08560	Elb: predicted enhancing lycopene biosynthesis protein	0	4		0	0.0414057
	BzS1_08570	Eqo1: ETF:quinone oxidoreductase	0.75	88		0.00803912	0.910926
	BzS1_08580	EtfA1: electron transfer flavoprotein, subunit alpha	0	12.125		0	0.125511
	BzS1_08590	EtfB1: electron transfer flavoprotein, subunit beta	0	9.75		0	0.100926
	BzS1_08600	BbsH: putative E-phenylitaconyl-CoA hydratase	0.625	39.75		0.00669927	0.411469
	BzS1_08610	BbsG: benzylsuccinyl-CoA dehydrogenase	0.5	109.25		0.00535942	1.13089
	BzS1_08620	BbsF: benzylsuccinate CoA-transferase, subunit	0	14.625		0	0.15139
	BzS1_08630	BbsE: benzylsuccinate CoA-transferase, subunit	0	22.875		0	0.236789
	BzS1_08640	BbsD: 2-[hydroxy(Phenyl)methyl]-succinyl-CoA DH, subunit	0	73.625		0	0.762124
	BzS1_08650	BbsC: 2-[hydroxy(Phenyl)methyl]-succinyl-CoA DH, subunit	1	102.375		0.0107188	1.05973
	BzS1_08660	BbsB: benzylsuccinyl-CoA thiolase, subunit B	0	142.625		0	1.47637
	BzS1_08670	BbsA: benzylsuccinyl-CoA thiolase, subunit A	0	21.375		0	0.221262
	BzS1_08690	OadB1: oxaloacetate decarboxylase, beta chain	0	80		0	0.828114
	BzS1_08700	transcriptional regulator, TetR family	0	28		0	0.28984
	BzS1_08710	FrdB: fumarate reducatse, iron-sulfur subunit	0	32		0	0.331246
	BzS1_08720	FrdA: fumarate reductase, flavoprotein subunit	0	105		0	1.0869
	BzS1_08770	BssA: benzylsuccinate synthase, subunit alpha	0.5	92.875		0.00535942	0.961389
	BzS1_08780	BssB: benzylsuccinate synthase, subunit beta	0	1.25		0	0.0129393
	BzS1_08750	BssD: benzylsuccinate synthase activating enzyme	0	1.875		0	0.0194089
	BzS1_08790	BssE: chaperone associated with benzylsuccinate synthase	0	4.25		0	0.0439936
	BzS1_08800	ThlA: acetyl-CoA acetyltransferase	0	4.75		0	0.0491693
	BzS1_08810	KorC: 2-oxoglutarate synthase, subunit gamma	0	1.75		0	0.018115
Benzoyl-CoA
	BzS1_14640	BamB: tungsten-containing aldehyde:ferredoxin oxidoreductase	23.625	19.875		0.253232	0.205735
	BzS1_14630	BamC: 4Fe-4S ferredoxin	0.875	1.375		0.00937898	0.0142332
	BzS1_07760	BamD: putative heterodisulfide reductase, subunit B	4.5	5.5		0.0482347	0.0569329
	BzS1_07740	BamE: predicted heterodisulfide reductase, iron-sulfur subunit A	10	8.375		0.107188	0.0866932
	BzS1_07730	BamF: Methyl-viologen-reducing hydrogenase, delta subunit	3	3.375		0.0321565	0.0349361
	BzS1_30070	Dch: enoyl-CoA hydratase/isomerase related to dienoyl-CoA hydratase	20	8.25		0.214377	0.0853993
	BzS1_30050	Had: 6-hydroxycyclohex-1-ene-1-carboxyl-CoA dehydrogenase	78.875	55.375		0.845448	0.57321
	BzS1_30060	Oah: predicted 6-oxo-cyclohex-1-ene-carbonyl- CoA hydrolase	178.625	210.25		1.91465	2.17639
	BzS1_30040	BzdZ: predicted dehydrogenase	18.375	4.625		0.196959	0.0478754
Sulfate reduction
	BzS1_05800	HppA: membrane-bound proton-translocating pyrophosphatase (H(+)-PPase)	348	437.5		3.73015	4.52875
	BzS1_08070	Sat1: sulfate adenylyltransferase (ATP sulfurylase)	257.5	111.25		2.7601	1.1516
	BzS1_25920	AprA: adenylylsulfate reductase, subunit alpha	1143.12	1096.12		12.253	11.3465
	BzS1_25930	AprB: adenylylsulfate reductase, subunit beta	62.75	37.125		0.672607	0.384297
	BzS1_03300	DsrA: sulfite reductase, dissimilatory-type, subunit alpha	73.625	55.125		0.789174	0.570623
	BzS1_03290	DsrB: sulfite reductase, dissimilatory-type, subunit beta	107	72		1.14691	0.745303
	BzS1_02750	DsrC: sulfite reductase, dissimilatory-type, gamma subunit	10.625	2.125		0.113888	0.0219968
	BzS1_03280	DsrD: sulfite reductase, dissimilatory-type, delta subunit	9.5	5.75		0.101829	0.0595207
	BzS1_15420	sodium/sulfate symporter	0.75	0.25		0.00803912	0.00258786
	BzS1_09150	sodium/sulfate symporter	1	1.75		0.0107188	0.018115
Wood-Ljungdahl
	BzS1_34080	CdhA: Carbon-monoxide dehydrogenase (acceptor)	330.625	253.375		3.54391	2.62279
	BzS1_34070	CdhC: CO dehydrogenase/acetyl-CoA synthase complex subunit	195	48.375		2.09017	0.50075
	BzS1_34090	CdhD: CO dehydrogenase/acetyl-CoA synthase delta subunit (Corrinoid Fe-S protein)-like	23.5	6.375		0.251893	0.0659904
	BzS1_34060	CdhE: CO dehydrogenase/acetyl-CoA synthase complex subunit	91.375	35.5		0.979433	0.367476
	BzS1_34050	MetH: 5-methyltetrahydrofolate corrinoid/iron-sulfur protein methyltransferase	93	29.5		0.996851	0.305367
	BzS1_03190	MetF2: 5,10-methylenetetrahydrofolate reductase	14.125	8.625		0.151403	0.0892811
	BzS1_33310	FolD: bifunctional protein folD [includes: methylenetetrahydrofolate dehydrogenase (EC 1.5.1.5), methenyltetrahydrofolate cyclohydrolase (EC 3.5.4.9)]	54.5	19.875		0.584176	0.205735
	BzS1_15450	Fhs: formate--tetrahydrofolate ligase	182.5	68.875		1.95619	0.712955
Redox complexes
	BzS1_25910	QmoA: quinone interacting membrane bound oxidoreductase, subunit A	39.875	56.375		0.427413	0.583562
	BzS1_25900	QmoB: quinone interacting membrane bound oxidoreductase, subunit B	72.5	139.75		0.777115	1.44661
	BzS1_25880	HdrB3: CoB--CoM heterodisulfide reductase, iron-sulfur subunit beta	0.625	0.25		0.00669927	0.00258786
	BzS1_25890	HdrC: CoB--CoM heterodisulfide reductase, iron-sulfur subunit gamma associated with qmoAB	0.5	0.125		0.00535942	0.00129393
	BzS1_26970	DsrM: predicted redox complex linked to DsrAB, transmembrane subunit	80.25	51.5		0.860186	0.533099
	BzS1_26930	DsrP: predicted redox complex linked to DsrAB, transmembrane subunit	7.25	6.5		0.0777115	0.0672843
	BzS1_26960	DsrK: predicted redox complex linked to DsrAB , iron-sulfur binding subunit	2.625	3.125		0.0281369	0.0323482
	BzS1_26940	DsrO: predicted redox complex linked to DsrAB, iron-sulfur binding subunit	15.5	21.25		0.166142	0.219968
	BzS1_05610	QrcB: quinone reductase complex, subunit beta	82	59.5		0.878944	0.61591
	BzS1_05620	QrcC: quinone reductase complex, subunit gamma	9	10.75		0.0964695	0.111278
	BzS1_05630	QrcD: quinone reductase complex, subunit delta	1.25	1.5		0.0133985	0.0155271
	BzS1_02990	RnfB1: electron transport complex protein RnfB	5.75	1.5		0.0616333	0.0155271
	BzS1_02940	RnfC1: precicted electron transport complex protein RnfC	9.5	6.25		0.101829	0.0646964
	BzS1_02950	RnfD1: electron transport complex protein RnfD	1.5	3.5		0.0160782	0.03623
	BzS1_02960	RnfG1: predicted electron transport complex protein RnfG	3	4.5		0.0321565	0.0465814
	BzS1_02970	RnfE1: predicted electron transport complex protein RnfE	2.25	1.5		0.0241174	0.0155271
	BzS1_27630	RnfB2: electron transport complex protein RnfB	16.5	3		0.176861	0.0310543
	BzS1_27680	RnfC2: precicted electron transport complex protein RnfC	16.25	14.5		0.174181	0.150096
	BzS1_27670	RnfD2: electron transport complex protein RnfD	1.25	3.25		0.0133985	0.0336422
	BzS1_27650	RnfE2: predicted electron transport complex protein RnfE	11	12.75		0.117907	0.131981
	BzS1_27660	RnfG2: predicted electron transport complex protein RnfG	3.5	2.75		0.0375159	0.0284664
