# Supplementary material for: Putative Mechanisms for Initial Reaction of Anaerobic Benzene Degradation Presumably Involving a Flavoprotein
Source: Environ Microbiol. 2026 Jul 28;28(8):e70394. doi: 10.1111/1462-2920.70394 (PMC13416013; doi:10.1111/1462-2920.70394)
Supplement: Supplementary file 4 — Table S4: BLAST results (top 100 hits) underlying the phylogenetic trees for the subunits of the putatively heterotrimeric flavoprotein (Figures S17–S19). [file EMI-28-e70394-s004.xlsx]

## Sheet: BzS1_12970
qseqid	sseqid	pident	alignment length	mismatch	gapopen	qstart	qend	sstart	send	evalue	score	postives
BzS1_12970	MCD6261938.1	87.705	488	60	0	1	488	1	488	0	912	93.85
BzS1_12970	RLB11856.1	71.516	488	139	0	1	488	1	488	0	768	85.45
BzS1_12970	WAC08370.1	63.235	476	168	1	13	488	15	483	0	649	78.57
BzS1_12970	UCG65291.1	51.24	484	218	6	12	488	13	485	5.36e-169	495	67.56
BzS1_12970	MFC1869739.1	48.889	495	239	4	1	488	1	488	1.67e-165	486	66.06
BzS1_12970	MDY7034699.1	50	492	228	6	4	488	5	485	1.55e-163	481	65.65
BzS1_12970	MHE5548484.1	47.071	495	248	4	1	488	1	488	2.72e-159	471	65.45
BzS1_12970	MDO8720746.1	46.856	493	244	7	3	488	8	489	4.24e-153	455	63.89
BzS1_12970	MDY7035999.1	47.789	475	230	7	21	488	22	485	3.85e-152	452	66.53
BzS1_12970	HEY86960.1	45.363	496	256	5	1	488	1	489	1.24e-148	444	62.5
BzS1_12970	MFH1003489.1	43.636	495	265	4	1	488	1	488	3.89e-146	437	62.83
BzS1_12970	MFC2122735.1	43.976	498	262	5	1	488	1	491	2.88e-145	435	61.65
BzS1_12970	MCX8125690.1	44.54	467	248	3	26	488	29	488	1.71e-142	428	64.24
BzS1_12970	NMC95150.1	44.242	495	259	7	1	488	1	485	2.68e-139	420	62.42
BzS1_12970	MBP1741203.1	44.444	495	258	7	1	488	1	485	7.86e-139	419	61.21
BzS1_12970	OGP54632.1	45.253	495	254	7	1	488	1	485	8.86e-139	418	61.82
BzS1_12970	MHE5548499.1	42.972	498	267	5	1	488	1	491	6.89e-137	414	59.84
BzS1_12970	MCX5812665.1	45.417	480	248	5	13	488	16	485	1.4e-136	413	62.29
BzS1_12970	MHK2487030.1	43.03	495	265	6	1	488	1	485	1.47e-136	413	61.41
BzS1_12970	MBN1254043.1	44.376	489	258	5	4	488	7	485	3.44e-136	412	61.55
BzS1_12970	HOP85613.1	45.417	480	248	6	13	488	16	485	5.98e-136	411	62.5
BzS1_12970	MGA2466069.1	43.838	495	261	6	1	488	1	485	7.76e-136	411	60.4
BzS1_12970	MGI5882283.1	42.915	494	266	6	1	488	1	484	4.97e-135	409	60.73
BzS1_12970	MCX5802760.1	44.04	495	260	6	1	488	1	485	1.26e-134	408	60.61
BzS1_12970	MDH5695605.1	44.468	479	252	5	14	488	17	485	1.26e-134	408	60.33
BzS1_12970	MGQ9647851.1	43.636	495	262	7	1	488	1	485	7.02e-134	406	60.81
BzS1_12970	NQT14285.1	43.636	495	262	6	1	488	1	485	2.06e-133	405	61.21
BzS1_12970	HVN22761.1	42.48	492	269	5	1	488	1	482	3.78e-133	404	60.98
BzS1_12970	WP_034143337.1	43.293	492	263	6	3	488	1	482	5.01e-133	404	61.59
BzS1_12970	MHK3422877.1	42.915	494	266	6	1	488	1	484	7.81e-133	403	61.94
BzS1_12970	MHK3552892.1	42.02	495	270	6	1	488	1	485	1.29e-132	402	61.21
BzS1_12970	HEY3277892.1	43.03	495	265	6	1	488	1	485	2.01e-132	402	61.41
BzS1_12970	OPY79294.1	44.167	480	254	5	13	488	16	485	2.52e-132	402	60.83
BzS1_12970	HNT67975.1	43.636	495	262	7	1	488	1	485	3.69e-132	401	61.01
BzS1_12970	RLC71923.1	41.498	494	273	5	1	488	1	484	5e-132	401	60.32
BzS1_12970	MFH1485867.1	43.07	469	251	6	25	488	1	458	1.08e-131	399	62.69
BzS1_12970	MBP2625732.1	42.915	494	266	6	1	488	1	484	1.09e-131	400	60.32
BzS1_12970	MFP3975614.1	44.77	478	250	5	15	488	19	486	1.1e-131	400	60.25
BzS1_12970	MBU2609151.1	44.444	468	243	6	1	458	1	461	1.42e-131	399	61.11
BzS1_12970	MCJ7784592.1	43.232	495	264	7	1	488	1	485	1.76e-131	400	60.61
BzS1_12970	MHM1981335.1	41.818	495	271	6	1	488	1	485	2.16e-131	399	61.01
BzS1_12970	MBN2402937.1	42.041	490	271	4	2	488	7	486	2.9e-131	399	60.82
BzS1_12970	MFO8164352.1	43.333	480	258	6	13	488	16	485	8.12e-131	398	60.83
BzS1_12970	MDY6861766.1	42.222	495	269	6	1	488	1	485	8.48e-131	398	60
BzS1_12970	MGA2318898.1	43.03	495	265	7	1	488	1	485	9.55e-131	398	60.4
BzS1_12970	MEI9476503.1	41.818	495	271	6	1	488	1	485	1.4e-130	397	60.81
BzS1_12970	HBE44092.1	43.958	480	255	6	13	488	16	485	1.57e-130	397	61.25
BzS1_12970	MHE3106435.1	43.232	495	264	6	1	488	1	485	1.93e-130	397	60.4
BzS1_12970	MCJ7746482.1	43.636	495	262	6	1	488	1	485	2.71e-130	397	58.99
BzS1_12970	MCX5810050.1	43.633	479	256	5	14	488	17	485	3.33e-130	396	61.17
BzS1_12970	OGP64709.1	42.626	495	267	7	1	488	1	485	3.47e-130	396	61.01
BzS1_12970	MFC1933543.1	42.626	495	267	6	1	488	1	485	4.76e-130	396	59.8
BzS1_12970	MBI4296035.1	41.296	494	274	5	1	488	1	484	6.66e-130	395	58.91
BzS1_12970	MGC1403289.1	43.232	495	264	7	1	488	1	485	7.58e-130	395	60
BzS1_12970	OPY75840.1	43.232	495	263	7	1	488	1	484	8.01e-130	395	61.01
BzS1_12970	MBP1740763.1	42.626	495	267	7	1	488	1	485	9.73e-130	395	59.39
BzS1_12970	MHL8232549.1	41.818	495	271	6	1	488	1	485	2.29e-129	394	60.4
BzS1_12970	MCF8061693.1	42.828	495	266	6	1	488	1	485	2.85e-129	394	59.6
BzS1_12970	HJX03226.1	42.222	495	269	6	1	488	1	485	3.35e-129	394	60
BzS1_12970	HME43484.1	42.222	495	269	6	1	488	1	485	8.52e-129	393	60.2
BzS1_12970	MHK3439489.1	42.105	494	270	6	1	488	1	484	1.15e-128	392	61.13
BzS1_12970	MEW6143021.1	42.424	495	271	4	1	488	1	488	1.59e-128	392	61.01
BzS1_12970	MGB9628519.1	42.626	495	267	6	1	488	1	485	1.92e-128	392	61.01
BzS1_12970	HVN96569.1	43.03	495	265	7	1	488	1	485	2.14e-128	392	59.8
BzS1_12970	MDY7037632.1	41.818	495	271	6	1	488	1	485	3.3e-128	391	59.39
BzS1_12970	MCK4369139.1	42.626	495	267	6	1	488	1	485	3.37e-128	391	58.38
BzS1_12970	MBC8275949.1	42.77	491	264	6	5	488	3	483	4.29e-128	391	59.47
BzS1_12970	MFB3886356.1	42.626	495	267	7	1	488	1	485	4.62e-128	391	60
BzS1_12970	MHF1165260.1	44.099	483	252	6	12	488	15	485	7.69e-128	390	60.46
BzS1_12970	MCS7280097.1	42.626	495	267	7	1	488	1	485	8.76e-128	390	61.01
BzS1_12970	KPK31264.1	41.212	495	274	6	1	488	1	485	1.09e-127	390	58.79
BzS1_12970	MHK3060747.1	42.626	495	267	6	1	488	1	485	1.52e-127	390	57.78
BzS1_12970	HTY22529.1	42.626	495	267	7	1	488	1	485	1.54e-127	390	60.2
BzS1_12970	MCX6071988.1	43.265	490	259	7	6	488	9	486	1.66e-127	390	58.78
BzS1_12970	MGD9161093.1	41.296	494	274	6	1	488	1	484	2.13e-127	389	60.32
BzS1_12970	HVN25257.1	42.626	495	267	7	1	488	1	485	2.86e-127	389	60.4
BzS1_12970	MGA7677715.1	43.033	488	263	6	6	488	9	486	5.47e-127	388	59.22
BzS1_12970	MDY6862147.1	42.412	481	263	5	12	488	15	485	6.04e-127	388	59.88
BzS1_12970	MBI5602545.1	42.424	495	268	7	1	488	1	485	1.02e-126	387	60
BzS1_12970	MFC1932849.1	42.38	479	262	5	14	488	17	485	1.52e-126	387	59.92
BzS1_12970	MBL7061121.1	42.708	480	260	6	14	488	17	486	1.73e-126	387	59.58
BzS1_12970	MCX8022603.1	43.434	495	263	7	1	488	1	485	3.27e-126	386	61.01
BzS1_12970	MHF0843645.1	43.243	481	259	5	12	488	15	485	3.31e-126	386	60.08
BzS1_12970	EFK09561.1	41.616	495	272	6	1	488	1	485	3.81e-126	386	59.39
BzS1_12970	MDD5009291.1	45.33	439	226	5	54	488	5	433	4.25e-126	384	62.19
BzS1_12970	MGA3174778.1	40.9	489	275	5	4	488	7	485	4.63e-126	386	62.17
BzS1_12970	MBP2625942.1	42.742	496	264	8	1	488	1	484	4.95e-126	386	60.89
BzS1_12970	MGD9116014.1	42.308	494	269	5	1	488	1	484	6.56e-126	385	59.31
BzS1_12970	HEX2964923.1	44.227	459	243	4	13	468	16	464	7.78e-126	385	61.66
BzS1_12970	MGO9569699.1	42.626	495	267	7	1	488	1	485	1.98e-125	384	58.99
BzS1_12970	HEY55761.1	41.212	495	274	6	1	488	1	485	2.02e-125	384	58.59
BzS1_12970	MBN1189498.1	42.339	496	268	7	1	488	1	486	2.11e-125	384	60.69
BzS1_12970	HKJ89248.1	41.616	495	272	6	1	488	7	491	2.7e-125	384	59.19
BzS1_12970	MBI5592787.1	42.222	495	269	6	1	488	1	485	3.26e-125	384	58.79
BzS1_12970	MEJ2586466.1	41.212	495	274	7	1	488	1	485	4.13e-125	384	59.8
BzS1_12970	HMK64423.1	41.212	495	274	6	1	488	1	485	5.03e-125	383	58.79
BzS1_12970	MGB6065261.1	42.424	495	268	7	1	488	1	485	6.31e-125	383	59.6
BzS1_12970	MBW1851503.1	42.222	495	269	6	1	488	1	485	7.03e-125	383	58.38
BzS1_12970	MGB6872775.1	41.127	479	268	5	14	488	17	485	8.55e-125	383	59.71
BzS1_12970	MBF0526158.1	40.606	495	277	6	1	488	1	485	1.18e-124	382	59.19
BzS1_12970	2617921888	66.053	489	158	2	1	488	1	482	0	691	80.16
BzS1_12970	tr|D8F3M0|D8F3M0_9DELT	41.616	495	272	6	1	488	1	485	3.46e-134	386	59.39
BzS1_12970	Dvar_33720	32.347	507	304	12	1	488	1	487	1.2e-81	251	52.66

## Sheet: BzS1_12980
qseqid	sseqid	pident	alignment length	mismatch	gapopen	qstart	qend	sstart	send	evalue	score	postives
BzS1_12980	MCD6261937.1	85.615	431	62	0	1	431	1	431	0	886	92.58
BzS1_12980	WAC08369.1	67.972	434	133	2	2	430	4	436	0	699	80.18
BzS1_12980	RLB11855.1	73.121	346	84	2	1	338	1	345	0	594	84.68
BzS1_12980	UCG65292.1	56.039	414	180	1	1	412	11	424	0	562	71.26
BzS1_12980	MDY7034700.1	54.808	416	186	1	1	414	11	426	0	555	71.15
BzS1_12980	MDY7036000.1	50.6	417	203	2	1	414	9	425	3.97e-170	523	71.46
BzS1_12980	MFC1869740.1	48.244	427	217	3	3	429	8	430	6.23e-152	474	67.68
BzS1_12980	MHE5548485.1	47.319	429	222	3	1	429	6	430	2.28e-148	465	67.83
BzS1_12980	MHE5548500.1	45.688	429	226	3	3	431	8	429	7.21e-146	458	65.73
BzS1_12980	MBU2608531.1	46.42	405	214	2	3	407	8	409	1.26e-143	452	67.41
BzS1_12980	MFH1003490.1	46.028	428	226	4	3	429	10	433	1.11e-141	447	65.89
BzS1_12980	MFC1972267.1	44.262	427	231	3	3	429	8	427	7.77e-137	435	66.74
BzS1_12980	MHE5549259.1	48.578	422	212	4	8	429	6	422	3.76e-136	433	64.69
BzS1_12980	MFH0941627.1	45.667	427	224	3	3	429	6	424	1.67e-134	428	64.4
BzS1_12980	MEW6143020.1	44.731	427	231	2	3	429	8	429	2.29e-132	423	64.4
BzS1_12980	MBU2608508.1	48.104	422	214	4	8	429	6	422	2.55e-132	423	64.22
BzS1_12980	HEY55760.1	45.933	418	221	4	9	426	13	425	3.71e-132	422	64.59
BzS1_12980	HEY78268.1	44.811	424	228	5	4	426	7	425	2.44e-130	417	65.33
BzS1_12980	MCK4369138.1	44.313	422	230	4	8	429	12	428	3.35e-130	417	64.69
BzS1_12980	MGB6872774.1	43.675	419	231	4	8	426	12	425	2.85e-129	415	66.35
BzS1_12980	MBC8273656.1	44.391	419	228	4	8	426	12	425	8.59e-129	414	65.16
BzS1_12980	MBN1849066.1	44.153	419	229	4	8	426	22	435	3.94e-127	410	64.44
BzS1_12980	MFC1929203.1	43.301	418	232	4	9	426	6	418	2.95e-126	407	64.11
BzS1_12980	HKJ89247.1	45.524	391	209	3	8	398	12	398	5.99e-126	404	67.01
BzS1_12980	MDY6911159.1	43.333	420	233	5	8	426	4	419	1.47e-125	405	64.52
BzS1_12980	MDH5695604.1	42.689	424	238	4	8	431	12	430	1.75e-125	405	64.15
BzS1_12980	MFP3975615.1	42.721	419	235	4	8	426	12	425	1.78e-125	405	63.72
BzS1_12980	HOP85612.1	43.632	424	234	4	8	431	20	438	2.52e-125	405	62.97
BzS1_12980	MBN2040654.1	43.427	426	233	6	7	431	23	441	6.2e-125	404	63.85
BzS1_12980	MFC1932850.1	42.959	419	234	4	8	426	12	425	6.97e-125	404	64.44
BzS1_12980	MHK3060748.1	43.198	419	233	4	8	426	12	425	7.88e-125	403	63.96
BzS1_12980	SPF50854.1	42.227	431	241	6	3	431	16	440	1.5e-124	403	64.27
BzS1_12980	MBC8275948.1	42.689	424	238	4	8	431	12	430	2.97e-124	402	63.92
BzS1_12980	NQT31288.1	42.925	424	237	4	8	431	12	430	3.76e-124	402	64.39
BzS1_12980	MDY7036430.1	43.972	423	229	6	8	429	12	427	5.44e-124	401	65.72
BzS1_12980	MFC2022565.1	43.095	420	233	5	8	426	12	426	6.48e-124	401	63.57
BzS1_12980	MDY7035200.1	42.417	422	237	5	9	429	5	421	1.18e-123	400	65.17
BzS1_12980	HLA27593.1	52.716	313	148	0	102	414	1	313	2.89e-123	395	70.29
BzS1_12980	MCJ7426286.1	43.294	425	235	5	3	426	6	425	3.05e-123	399	65.18
BzS1_12980	MEI9476504.1	42.993	421	233	5	7	426	12	426	3.49e-123	399	62.71
BzS1_12980	OPY75839.1	42.389	427	238	6	1	426	13	432	1.14e-122	398	64.17
BzS1_12980	MHD9680519.1	43.095	420	232	5	8	426	13	426	1.88e-122	397	63.57
BzS1_12980	WP_207682461.1	42.723	426	235	7	3	426	16	434	3.4e-122	397	63.62
BzS1_12980	MFO8164351.1	43.72	414	228	4	5	417	1	410	3.8e-122	396	64.01
BzS1_12980	MCX6071987.1	42.891	422	236	4	8	429	12	428	1.18e-121	395	63.74
BzS1_12980	HBE44091.1	42.217	424	240	4	8	431	20	438	1.34e-121	395	62.26
BzS1_12980	MGQ9647852.1	42.619	420	234	5	8	426	19	432	1.77e-121	395	63.33
BzS1_12980	RJQ36460.1	41.218	427	242	4	3	429	6	423	2.41e-121	394	62.53
BzS1_12980	MBP2625731.1	42.824	425	235	6	8	431	25	442	3.59e-121	394	64
BzS1_12980	MHD6825421.1	42.317	423	237	6	8	429	12	428	3.86e-121	393	64.78
BzS1_12980	MBI4296034.1	41.905	420	239	4	10	429	14	428	4.84e-121	393	63.57
BzS1_12980	MBN2402936.1	42.118	425	240	5	3	426	20	439	5.3e-121	394	63.29
BzS1_12980	MGD9116015.1	44.575	424	229	5	4	426	7	425	5.55e-121	393	65.09
BzS1_12980	MGD0229587.1	42.721	419	235	4	8	426	20	433	6.89e-121	393	64.44
BzS1_12980	MBW1902192.1	40	425	248	6	3	426	1	419	7.18e-121	393	63.29
BzS1_12980	MBP2625943.1	42.381	420	235	5	8	426	25	438	9.85e-121	393	63.1
BzS1_12980	MBN1254042.1	43.192	426	233	7	4	426	23	442	1.83e-120	393	64.32
BzS1_12980	WP_034143336.1	42.118	425	238	6	8	431	25	442	2.61e-120	392	62.82
BzS1_12980	MDY7035206.1	43.529	425	232	5	5	429	1	417	4.77e-120	390	62.35
BzS1_12980	MFH1349644.1	40.465	430	250	5	3	431	1	425	6.29e-120	390	61.63
BzS1_12980	MHD7061748.1	41.412	425	242	6	3	426	1	419	7.47e-120	390	61.88
BzS1_12980	MCF8061692.1	42.723	426	236	6	3	426	16	435	7.61e-120	391	63.85
BzS1_12980	HTY61631.1	42.857	420	233	5	8	426	13	426	8.65e-120	390	63.33
BzS1_12980	MHE3106434.1	41.274	424	244	4	8	431	12	430	9.29e-120	390	63.68
BzS1_12980	MCF8084066.1	42.019	426	239	6	3	426	16	435	1.02e-119	390	61.74
BzS1_12980	MFZ0932627.1	43.276	409	225	5	2	408	15	418	1.37e-119	390	63.08
BzS1_12980	MGD9161092.1	42.326	430	242	5	3	431	16	440	1.45e-119	390	64.42
BzS1_12980	MGI5882282.1	44.471	425	228	6	8	431	25	442	1.88e-119	390	62.12
BzS1_12980	KUO77510.1	41.92	427	240	6	1	426	13	432	1.89e-119	390	62.76
BzS1_12980	OGP93136.1	43.192	426	233	7	4	426	23	442	2.1e-119	390	63.38
BzS1_12980	HVP80521.1	41.805	421	238	5	7	426	11	425	2.61e-119	389	61.52
BzS1_12980	MGA3174779.1	41.766	419	237	5	9	426	20	432	4.02e-119	389	63.25
BzS1_12980	MBN1626874.1	41.232	422	241	5	7	426	21	437	4.03e-119	389	62.8
BzS1_12980	MBA4418611.1	42.689	424	236	5	9	431	20	437	4.21e-119	389	62.74
BzS1_12980	MGZ3512795.1	41.667	420	238	5	8	426	20	433	4.85e-119	389	62.38
BzS1_12980	MBW1851502.1	41.686	427	243	5	1	426	14	435	6e-119	388	64.17
BzS1_12980	HME43485.1	41.492	429	243	6	3	429	6	428	6.01e-119	388	62.47
BzS1_12980	MFB3886357.1	41.509	424	241	5	7	429	11	428	6.89e-119	387	61.79
BzS1_12980	MHD8195666.1	41.647	425	242	5	3	426	16	435	8.54e-119	388	64
BzS1_12980	MCX5802759.1	42.118	425	239	5	8	431	19	437	1.08e-118	387	61.88
BzS1_12980	HVN22762.1	41.958	429	241	6	3	429	6	428	1.27e-118	387	62.7
BzS1_12980	MHD8727707.1	41.232	422	241	5	7	426	21	437	1.27e-118	387	62.32
BzS1_12980	MCJ7746483.1	41.429	420	239	5	8	426	12	425	1.48e-118	387	63.33
BzS1_12980	MBF0549155.1	41.395	430	246	5	3	431	16	440	2.18e-118	387	64.42
BzS1_12980	MDY6862148.1	42.424	429	239	7	3	429	6	428	5.93e-118	385	63.4
BzS1_12980	HME45760.1	41.093	421	241	5	7	426	18	432	6.18e-118	385	63.42
BzS1_12980	SPD72886.1	40.235	425	247	6	3	426	1	419	7.86e-118	384	61.88
BzS1_12980	MBI5602544.1	42.118	425	240	5	3	426	16	435	8.22e-118	385	63.53
BzS1_12980	MBI5582555.1	41.763	431	243	6	3	431	16	440	8.32e-118	385	63.11
BzS1_12980	MHD8330649.1	42.824	425	237	5	3	426	16	435	8.62e-118	385	62.59
BzS1_12980	MCP4608893.1	39.294	425	251	6	3	426	1	419	8.64e-118	384	62.59
BzS1_12980	HSW40476.1	42.993	421	233	5	7	426	12	426	8.66e-118	385	62.47
BzS1_12980	MEW6140812.1	42.254	426	238	6	3	426	16	435	9.25e-118	385	62.91
BzS1_12980	MHL8232548.1	40.284	422	247	4	8	429	12	428	9.7e-118	384	63.27
BzS1_12980	MFC1883864.1	42.647	408	229	4	3	409	16	419	1.39e-117	385	63.48
BzS1_12980	MDH5695611.1	44.417	412	223	5	19	429	15	421	1.99e-117	384	63.35
BzS1_12980	MFO8101829.1	42.689	424	236	6	8	429	4	422	2.05e-117	384	63.44
BzS1_12980	MGA7678193.1	47.025	353	184	2	79	431	1	350	2.35e-117	379	66.86
BzS1_12980	MBP1740762.1	43.702	389	213	4	8	395	12	395	2.92e-117	381	63.75
BzS1_12980	EFK09657.1	40.941	425	245	5	3	426	16	435	3.21e-117	384	63.06
BzS1_12980	2617921887	67.586	435	136	1	1	430	1	435	0	648	83.22
BzS1_12980	NPH_1044	41.08	426	243	6	3	426	16	435	2.22e-121	350	63.15
BzS1_12980	Dvar_33730	37.355	431	252	11	8	429	2	423	4.32e-83	251	54.76

## Sheet: BzS1_12990
qseqid	sseqid	pident	alignment length	mismatch	gapopen	qstart	qend	sstart	send	evalue	score	postives
BzS1_12990	MCD6261936.1	89.081	577	63	0	1	577	1	577	0	1227	94.28
BzS1_12990	WAC08368.1	73.555	571	151	0	6	576	6	576	0	1034	85.46
BzS1_12990	MDY7034701.1	55.672	573	249	2	2	573	6	574	0	745	70.86
BzS1_12990	UCG65293.1	55.614	570	248	2	6	574	10	575	0	733	70.7
BzS1_12990	HLA27592.1	52.356	573	267	3	3	573	7	575	0	692	68.59
BzS1_12990	MFC1869741.1	45.788	546	289	3	23	568	19	557	0	574	64.29
BzS1_12990	MFC2122156.1	46.296	540	282	4	23	562	10	541	9.49e-179	560	62.96
BzS1_12990	MBU2609060.1	42.153	548	309	4	23	570	10	549	4.72e-166	526	60.04
BzS1_12990	MFC1969179.1	47.925	482	243	4	23	504	10	483	1.29e-162	513	64.11
BzS1_12990	MDO8784796.1	53.743	374	168	2	3	375	7	376	2.25e-149	472	71.66
BzS1_12990	MFH1349643.1	42.015	526	283	9	23	545	3	509	2.74e-142	462	60.27
BzS1_12990	MBU2608509.1	42.471	518	276	9	26	542	6	502	7.16e-142	462	60.81
BzS1_12990	TDA63443.1	40.943	530	292	8	26	551	6	518	4.23e-139	454	58.11
BzS1_12990	MFC2002962.1	41.075	521	285	10	23	542	3	502	1.92e-138	453	60.46
BzS1_12990	MDP2646046.1	39.326	534	300	10	23	551	3	517	4.7e-138	451	59.55
BzS1_12990	MDY7037784.1	44.351	478	243	7	69	544	15	471	8.54e-138	450	58.79
BzS1_12990	MCX8126348.1	43.355	459	251	5	27	484	15	465	9.3e-137	444	63.4
BzS1_12990	OIN96944.1	40.226	532	293	11	26	551	6	518	2.85e-136	447	59.21
BzS1_12990	WP_035255403.1	39.925	531	295	10	26	551	7	518	1.57e-135	445	58.38
BzS1_12990	MDY7037101.1	38.606	531	304	9	26	551	6	519	7.8e-133	438	58.95
BzS1_12990	MGD9074522.1	39.85	532	298	9	23	551	3	515	3.53e-132	436	59.02
BzS1_12990	MHE5548610.1	40.154	518	288	9	26	542	6	502	3.44e-131	433	59.46
BzS1_12990	MBW1902193.1	39.279	527	299	11	23	545	3	512	6.9e-131	433	59.01
BzS1_12990	MGD9116016.1	39.272	522	295	5	25	543	5	507	1.26e-129	429	56.9
BzS1_12990	MHE7739601.1	43.891	442	237	6	23	462	3	435	1.64e-129	426	63.57
BzS1_12990	RLB24246.1	38.783	526	302	7	23	545	2	510	7.9e-129	427	56.08
BzS1_12990	MCX6071986.1	39.539	521	292	6	26	543	6	506	1.8e-128	426	58.35
BzS1_12990	KPK31270.1	39.354	526	298	9	23	545	3	510	1.4e-126	421	56.65
BzS1_12990	MHE0615900.1	38.14	527	305	11	23	545	3	512	1.73e-126	421	58.82
BzS1_12990	MCX6009102.1	38.58	521	297	6	26	543	6	506	3.2e-126	420	57.77
BzS1_12990	MCK4369137.1	38.58	521	297	6	26	543	6	506	3.76e-126	420	57.2
BzS1_12990	MGD9118151.1	39.155	521	294	6	26	543	6	506	4.73e-126	420	56.43
BzS1_12990	MCP4683569.1	40.265	529	293	10	27	551	7	516	1.34e-125	419	56.9
BzS1_12990	NQT31287.1	39.272	522	292	8	26	543	6	506	2.13e-125	418	57.47
BzS1_12990	MHK3060749.1	37.594	532	309	6	26	554	6	517	3.05e-124	415	55.83
BzS1_12990	MHE2637175.1	39.583	528	295	9	23	545	2	510	5.6e-124	414	55.87
BzS1_12990	MFO8164350.1	36.862	529	313	8	26	551	6	516	1.31e-123	413	57.84
BzS1_12990	MGB6872773.1	37.977	524	302	6	23	543	3	506	1.32e-123	413	56.49
BzS1_12990	MQY66900.1	37.812	521	301	6	26	543	6	506	9.43e-123	411	56.81
BzS1_12990	MBM3131813.1	38.973	526	301	7	23	545	2	510	9.44e-122	408	55.51
BzS1_12990	MFC1933545.1	37.023	524	307	6	25	545	5	508	1.32e-121	408	56.3
BzS1_12990	MBL7124815.1	37.214	524	306	6	23	543	3	506	2.43e-121	407	56.3
BzS1_12990	MFO8011170.1	38.403	526	304	7	23	545	2	510	2.75e-121	407	55.7
BzS1_12990	HJX03503.1	38.388	521	298	6	26	543	9	509	3.21e-121	408	57.01
BzS1_12990	MBI4296033.1	37.356	522	304	6	27	545	10	511	5.45e-120	404	55.94
BzS1_12990	NQT17756.1	38.113	530	303	8	26	551	6	514	1.1e-119	403	56.04
BzS1_12990	MFC2022566.1	40.826	436	248	4	23	456	3	430	2.07e-119	396	60.32
BzS1_12990	MBU2609078.1	46.95	377	192	4	186	562	3	371	3.82e-119	393	64.19
BzS1_12990	HLB29305.1	39.509	529	297	8	26	551	6	514	8.88e-119	400	55.39
BzS1_12990	HEY78267.1	38.964	521	295	6	26	543	6	506	1.66e-118	399	55.47
BzS1_12990	HDM09690.1	37.428	521	307	7	27	545	6	509	3.72e-118	398	55.47
BzS1_12990	MGQ9647853.1	37.051	529	310	6	26	551	6	514	8.43e-118	398	56.33
BzS1_12990	MEJ2586464.1	38.314	522	297	8	26	543	6	506	1.45e-117	397	57.09
BzS1_12990	MBN1367825.1	37.165	522	305	6	26	544	12	513	1.53e-117	398	57.28
BzS1_12990	MHK3439491.1	37.931	522	299	7	26	543	6	506	1.54e-117	397	56.7
BzS1_12990	RLC71921.1	37.931	522	299	7	26	543	6	506	1.05e-116	395	55.94
BzS1_12990	MFC1932851.1	37.24	529	309	6	26	551	6	514	1.13e-116	395	56.52
BzS1_12990	MHM0812442.1	41.441	444	245	7	23	462	2	434	1.89e-116	389	59.46
BzS1_12990	MGD9033659.1	42.926	417	227	6	23	437	3	410	1.98e-116	387	62.83
BzS1_12990	MEJ2739806.1	37.988	487	281	5	69	554	13	479	3.15e-116	392	56.06
BzS1_12990	HVN22763.1	37.311	528	308	6	27	551	7	514	3.34e-116	393	56.06
BzS1_12990	MBN2402935.1	36.654	532	314	6	26	554	6	517	6.91e-116	393	56.02
BzS1_12990	MBN1367602.1	38.819	474	269	5	72	544	1	454	1.66e-115	389	58.65
BzS1_12990	NQT72090.1	38.314	522	298	9	23	539	2	504	1.87e-115	390	55.56
BzS1_12990	WP_207682460.1	36.278	532	317	6	26	554	6	518	2.52e-115	391	55.26
BzS1_12990	MFC2122218.1	36.862	529	313	10	23	549	3	512	3.31e-115	390	55.95
BzS1_12990	MHD4619155.1	36.466	532	315	6	26	554	6	517	5.65e-115	390	56.77
BzS1_12990	HVP80522.1	36.66	521	307	6	26	543	6	506	5.88e-115	390	55.85
BzS1_12990	MFZ7112094.1	37.002	527	309	6	31	554	11	517	1.24e-114	389	55.6
BzS1_12990	MGD0236861.1	37.311	528	308	6	27	551	7	514	2.73e-114	392	55.87
BzS1_12990	MFC1495384.1	36.207	522	310	6	25	543	5	506	2.85e-114	388	56.51
BzS1_12990	KPK31404.1	41.348	445	241	7	111	553	3	429	3.77e-114	383	59.55
BzS1_12990	MGP1442218.1	37.692	520	302	5	27	543	8	508	4.83e-114	388	56.35
BzS1_12990	MHD5029342.1	38.241	523	298	7	26	544	6	507	6.69e-114	388	56.79
BzS1_12990	MGI5882281.1	38.004	521	300	7	27	544	7	507	8.11e-114	387	56.05
BzS1_12990	MFP3975616.1	36.468	521	308	6	26	543	6	506	1.01e-113	387	56.62
BzS1_12990	MFC1814856.1	36.248	549	333	9	27	571	12	547	6.21e-113	387	53.73
BzS1_12990	MCS7280099.1	36.276	521	309	6	26	543	6	506	1.36e-112	384	56.43
BzS1_12990	MGD0919958.1	36.468	521	308	6	26	543	6	506	1.55e-112	384	55.85
BzS1_12990	MHD8259270.1	36.852	521	306	7	26	543	6	506	2.6e-112	383	56.24
BzS1_12990	MBN2241500.1	37.548	522	303	6	26	544	6	507	2.78e-112	384	56.32
BzS1_12990	WP_028319944.1	40.547	439	251	4	26	462	7	437	5.59e-112	382	59.91
BzS1_12990	WP_464228790.1	40.319	439	252	4	26	462	7	437	6.93e-112	382	60.14
BzS1_12990	NCO60199.1	36.09	532	317	6	26	554	6	517	1.01e-111	381	55.26
BzS1_12990	NLT67048.1	37.218	532	311	6	26	554	6	517	1.27e-111	382	56.77
BzS1_12990	MHD8711666.1	36.654	532	314	6	26	554	6	517	1.58e-111	381	56.39
BzS1_12990	MGI6491473.1	36.538	520	307	7	27	543	7	506	1.88e-111	381	55.96
BzS1_12990	NLA74461.1	39.593	442	257	4	23	462	3	436	2.03e-111	377	59.95
BzS1_12990	NMA51931.1	40.183	438	252	4	27	462	7	436	3.49e-111	377	59.36
BzS1_12990	WP_034143335.1	37.044	521	306	6	26	543	6	507	3.77e-111	380	54.51
BzS1_12990	MCJ7746484.1	35.728	529	317	6	26	551	6	514	4.01e-111	380	55.2
BzS1_12990	MEI3500773.1	36.346	520	309	5	27	543	7	507	4.62e-111	380	56.54
BzS1_12990	OGP93135.1	36.961	533	313	6	22	551	2	514	8.88e-111	378	55.35
BzS1_12990	MHE3321795.1	41.339	433	244	4	26	456	6	430	9.01e-111	373	60.51
BzS1_12990	WP_338605531.1	36.33	534	323	9	27	556	12	532	2.38e-110	380	53.75
BzS1_12990	MEW6263467.1	36.278	532	316	6	26	554	6	517	2.87e-110	378	54.14
BzS1_12990	MBN2040655.1	36.09	532	317	6	26	554	6	517	3.45e-110	377	55.45
BzS1_12990	MBN1905031.1	36.015	522	311	6	25	543	5	506	4.53e-110	377	55.56
BzS1_12990	MBP2625730.1	36.346	520	308	6	27	543	7	506	9.62e-110	376	55.19
BzS1_12990	OPY65017.1	37.406	532	310	6	26	554	6	517	1.09e-109	376	55.64
BzS1_12990	2617921886	76.43	577	136	0	1	577	1	577	0	967	87.35
BzS1_12990	D8F3M2	37.757	535	304	8	26	554	6	517	5.65e-126	370	56.64
BzS1_12990	Dvar_33740	23.091	550	348	19	23	538	3	511	1.27e-30	114	40.36
